# Supplementary material for: Microarray Meta-Analysis Focused on the Response of Genes Involved in Redox Homeostasis to Diverse Abiotic Stresses in Rice
Source: Front Plant Sci. 2016 Jan 12;6:1260. doi: 10.3389/fpls.2015.01260 (PMC4709464; doi:10.3389/fpls.2015.01260)
Supplement: Supplementary file 1 [file Table_1.XLSX]

## Sheet: read me
	Supplementary Material
	Microarray meta-analysis focused on the response of genes involved in
	redox homeostasis to diverse abiotic stresses in rice
	Joao Braga de Abreu Neto 1 and Michael Frei 1*
	1 Plant Nutrition Group, INRES, Universität Bonn, Bonn, NRW, Germany
	* Correspondence: Dr. Michael Frei, mfrei@uni-bonn.de
	Supplementary Tables:
	Supplementary Table S1 - Collected microarray data. Roots ( R), Shoots (S) and Seedlings (P) samples.
	Supplementary Table S2 - Genes described as related to ROS homeostasis, scavenging or signaling process.
	Supplementary Table S3.1 - Shoots samples combined meta-analysis MA.1
	Supplementary Table S3.2 - Roots samples combined meta-analysis MA.1
	Supplementary Table S3.3 - Seedlings samples combined meta-analysis MA.1
	Supplementary Table S4.1 - Oxidative stress (OS) combined meta-analysis MA.2
	Supplementary Table S4.2 - Abiotic Stresses (AS) combined meta-analysis MA.2
	Supplementary Table S5 - Co-occurring DEGs between different analysis
	Supplementary Table S6 - Frequency of significant GO terms of DEGs from different meta-analysis approachs (MA). AgriGO based analysis of Meta-analysis 1 (MA.1), oxidative stress (MA.2 OS) and other abiotic stresses (MA.2 AS) DEGs. BG: Background reference genome
	Supplementary table S7 - Relative Expression of rice genes submitted to different abiotic stresses. Shown values in log2 of the fold change (FC) between expression values of each gene in treatment in relation to their values in the control conditions. Genes with FC above 1 were counted as up regulated, and, bellow -1, down regulated. Total number of differentially expressed genes (DEGs) based in …

## Sheet: S1.Samples
Supplementary Table S1 - Collected microarray data. Roots ( R), Shoots (S) and Seedlings (P) samples. Quality Control (QC) outliner analysis: QC1: distance between array, QC2: array intensity distributions and QC3:individual array quality
sample	Reference	Sample ID	Treatment	Genotype	Subsp	Tissue	Target	bio replic	QC1	QC2	QC3	after QC
P001	Mittal et al., 2012 (2)	GSM814805	H2O2	Pusa Basmati 1	ind	seedlings	Ox.pr.heat	1				included
P002	Mittal et al., 2012 (2)	GSM814806	H2O2	Pusa Basmati 1	ind	seedlings	Ox.pr.heat	2				included
P003	Mittal et al., 2012 (2)	GSM814807	H2O2	Pusa Basmati 1	ind	seedlings	Ox.pr.heat	3				included
P004	Mittal et al., 2012 (2)	GSM814808	H2O2	Pusa Basmati 1	ind	seedlings	Ox.pr.cold	1				included
P005	Mittal et al., 2012 (2)	GSM814809	H2O2	Pusa Basmati 1	ind	seedlings	Ox.pr.cold	2				included
P006	Mittal et al., 2012 (2)	GSM814810	H2O2	Pusa Basmati 1	ind	seedlings	Ox.pr.cold	3				included
P007	Mittal et al., 2012 (2)	GSM814811	Ox.in.heat	Pusa Basmati 1	ind	seedlings	Ox.in.heat	1				included
P008	Mittal et al., 2012 (2)	GSM814812	Ox.in.heat	Pusa Basmati 1	ind	seedlings	Ox.in.heat	2				included
P009	Mittal et al., 2012 (2)	GSM814813	Ox.in.heat	Pusa Basmati 1	ind	seedlings	Ox.in.heat	3				included
P010	Mittal et al., 2012 (2)	GSM814814	Ox.in.cond	Pusa Basmati 1	ind	seedlings	Ox.in.cond	1				included
P011	Mittal et al., 2012 (2)	GSM814815	Ox.in.cond	Pusa Basmati 1	ind	seedlings	Ox.in.cond	2				included
P012	Mittal et al., 2012 (2)	GSM814816	Ox.in.cond	Pusa Basmati 1	ind	seedlings	Ox.in.cond	3				included
P013	Mittal et al., 2012 (2)	GSM814817	Control	Pusa Basmati 1	ind	seedlings	Ct	1				included
P014	Mittal et al., 2012 (2)	GSM814818	Control	Pusa Basmati 1	ind	seedlings	Ct	2				included
P015	Mittal et al., 2012 (2)	GSM814819	Control	Pusa Basmati 1	ind	seedlings	Ct	3				included
P016	Pandit et al., 2010	GSM402997	control	MI48	ind	seedlings	Ct.MI48	1				included
P017	Pandit et al., 2010	GSM402998	control	MI48	ind	seedlings	Ct.MI48	2		x		excluded
P018	Pandit et al., 2010	GSM402999	Salt	MI48	ind	seedlings	Salt.MI48	1				included
P019	Pandit et al., 2010	GSM403000	Salt	MI48	ind	seedlings	Salt.MI48	2				included
P020	Pandit et al., 2010	GSM403001	control	CSR27	ind	seedlings	Ct.CSR27	1				included
P021	Pandit et al., 2010	GSM403002	control	CSR27	ind	seedlings	Ct.CSR27	2				included
P022	Pandit et al., 2010	GSM403003	Salt	CSR27	ind	seedlings	Salt.CSR27	1				included
P023	Pandit et al., 2010	GSM403004	Salt	CSR27	ind	seedlings	Salt.CSR27	2				included
P024	Pandit et al., 2010	GSM403005	control	Bulk.tolerant	ind	seedlings	Ct.tol	1				included
P025	Pandit et al., 2010	GSM403006	control	Bulk.tolerant	ind	seedlings	Ct.tol	2				included
P026	Pandit et al., 2010	GSM403007	Salt	Bulk.tolerant	ind	seedlings	Salt.tol	1				included
P027	Pandit et al., 2010	GSM403008	Salt	Bulk.tolerant	ind	seedlings	Salt.tol	2				included
P028	Pandit et al., 2010	GSM403009	control	Bulk.sensitive	ind	seedlings	Ct.sens	1				included
P029	Pandit et al., 2010	GSM403010	control	Bulk.sensitive	ind	seedlings	Ct.sens	2				included
P030	Pandit et al., 2010	GSM403011	Salt	Bulk.sensitive	ind	seedlings	Salt.sens	1				included
P031	Pandit et al., 2010	GSM403012	Salt	Bulk.sensitive	ind	seedlings	Salt.sens	2				included
P032	Mittal et al., 2012 (1)	GSM499370	Cold 1h	Pusa Basmati 1	ind	seedlings	Cold.1h	1				included
P033	Mittal et al., 2012 (1)	GSM499371	Cold 1h	Pusa Basmati 1	ind	seedlings	Cold.1h	2				included
P034	Mittal et al., 2012 (1)	GSM499372	Cold 1h	Pusa Basmati 1	ind	seedlings	Cold.1h	3				included
P035	Mittal et al., 2012 (1)	GSM499373	H2O2	Pusa Basmati 1	ind	seedlings	Ox.1h	1				included
P036	Mittal et al., 2012 (1)	GSM499374	H2O2	Pusa Basmati 1	ind	seedlings	Ox.1h	2				included
P037	Mittal et al., 2012 (1)	GSM499375	H2O2	Pusa Basmati 1	ind	seedlings	Ox.1h	3				included
P038	Mittal et al., 2012 (1)	GSM499379	Control	Pusa Basmati 1	ind	seedlings	Ct	1				included
P039	Mittal et al., 2012 (1)	GSM499380	Control	Pusa Basmati 1	ind	seedlings	Ct	2				included
P040	Mittal et al., 2012 (1)	GSM499381	Control	Pusa Basmati 1	ind	seedlings	Ct	3				included
P041	Mittal et al., 2012 (1)	GSM499388	H2O2	Pusa Basmati 1	ind	seedlings	Ox.4h	1				included
P042	Mittal et al., 2012 (1)	GSM499389	H2O2	Pusa Basmati 1	ind	seedlings	Ox.4h	2				included
P043	Mittal et al., 2012 (1)	GSM499390	H2O2	Pusa Basmati 1	ind	seedlings	Ox.4h	3				included
P044	Mittal et al., 2012 (1)	GSM499376	Cold	Pusa Basmati 1	ind	seedlings	Cold.5h	1				included
P045	Mittal et al., 2012 (1)	GSM499377	Cold	Pusa Basmati 1	ind	seedlings	Cold.5h	2				included
P046	Mittal et al., 2012 (1)	GSM499378	Cold	Pusa Basmati 1	ind	seedlings	Cold.5h	3				included
P047	Mittal et al., 2012 (1)	GSM499382	Heat	Pusa Basmati 1	ind	seedlings	Heat.30m	1				included
P048	Mittal et al., 2012 (1)	GSM499383	Heat	Pusa Basmati 1	ind	seedlings	Heat.30m	2				included
P049	Mittal et al., 2012 (1)	GSM499384	Heat	Pusa Basmati 1	ind	seedlings	Heat.30m	3				included
P050	Mittal et al., 2012 (1)	GSM499385	Heat	Pusa Basmati 1	ind	seedlings	Heat.10m	1				included
P051	Mittal et al., 2012 (1)	GSM499386	Heat	Pusa Basmati 1	ind	seedlings	Heat.10m	2				included
P052	Mittal et al., 2012 (1)	GSM499387	Heat	Pusa Basmati 1	ind	seedlings	Heat.10m	3				included
P053	Jain et al., 2007	GSM159259	Control	IR64	ind	seedlings	Ct	1				included
P054	Jain et al., 2007	GSM159260	Control	IR64	ind	seedlings	Ct	2				included
P055	Jain et al., 2007	GSM159261	Control	IR64	ind	seedlings	Ct	3		x		excluded
P056	Jain et al., 2007	GSM159262	Drought	IR64	ind	seedlings	Drought	1				included
P057	Jain et al., 2007	GSM159263	Drought	IR64	ind	seedlings	Drought	2				included
P058	Jain et al., 2007	GSM159264	Drought	IR64	ind	seedlings	Drought	3				included
P059	Jain et al., 2007	GSM159265	Salt	IR64	ind	seedlings	Salt	1				included
P060	Jain et al., 2007	GSM159266	Salt	IR64	ind	seedlings	Salt	2				included
P061	Jain et al., 2007	GSM159267	Salt	IR64	ind	seedlings	Salt	3				included
P062	Jain et al., 2007	GSM159268	Cold	IR64	ind	seedlings	Cold	1				included
P063	Jain et al., 2007	GSM159269	Cold	IR64	ind	seedlings	Cold	2				included
P064	Jain et al., 2007	GSM159270	Cold	IR64	ind	seedlings	Cold	3				included
P065	Dai et al., 2012	GSM878668_Rice.CKR1	Control	Zhonghua	jap	seedlings	Ct	1				included
P066	Dai et al., 2012	GSM878669_Rice.CKR2	Control	Zhonghua	jap	seedlings	Ct	2				included
P067	Dai et al., 2012	GSM878670_Rice.P6R1	Pi.def.6h	Zhonghua	jap	seedlings	Pi.def.6h	1				included
P068	Dai et al., 2012	GSM878671_Rice.P6R2	Pi.def.6h	Zhonghua	jap	seedlings	Pi.def.6h	2				included
P069	Dai et al., 2012	GSM878672_Rice.P24R1	Pi.def.24h	Zhonghua	jap	seedlings	Pi.def.24h	1	x			excluded
P070	Dai et al., 2012	GSM878673_Rice.P24R2	Pi.def.24h	Zhonghua	jap	seedlings	Pi.def.24h	2	x			excluded
P071	Dai et al., 2012	GSM878674_Rice.P48R1	Pi.def.48h	Zhonghua	jap	seedlings	Pi.def.48h	1				included
P072	Dai et al., 2012	GSM878675_Rice.P48R2	Pi.def.48h	Zhonghua	jap	seedlings	Pi.def.48h	2				included
P073	Dai et al., 2012	GSM878676_Rice.P72R1	Pi.def.72h	Zhonghua	jap	seedlings	Pi.def.72h	1		x		excluded
P074	Dai et al., 2012	GSM878677_Rice.P72R2	Pi.def.72h	Zhonghua	jap	seedlings	Pi.def.72h	2		x		excluded
P075	Hu ae al., 2009	GSM357122	Control	Zhonghua.11	jap	seedlings	Ct	1				included
P076	Hu ae al., 2009	GSM357133	Control	Zhonghua.11	jap	seedlings	Ct	2	x	x		excluded
P077	Hu ae al., 2009	GSM357134	Control	Zhonghua.11	jap	seedlings	Ct	3				included
P078	Hu ae al., 2009	GSM357135	HeatShock	Zhonghua.11	jap	seedlings	HeatShock	1				included
P079	Hu ae al., 2009	GSM357136	HeatShock	Zhonghua.11	jap	seedlings	HeatShock	2				included
P080	Hu ae al., 2009	GSM357137	HeatShock	Zhonghua.11	jap	seedlings	HeatShock	3				included
P081	Shankar ae al., 2013	GSM1081329	Control	IR64	ind	seedlings	Ct	1	x			excluded
P082	Shankar ae al., 2013	GSM1081330	Control	IR64	ind	seedlings	Ct	2				included
P083	Shankar ae al., 2013	GSM1081331	Control	IR64	ind	seedlings	Ct	3				included
P084	Shankar ae al., 2013	GSM1081332	K.def	IR64	ind	seedlings	K.def	1				included
P085	Shankar ae al., 2013	GSM1081333	K.def	IR64	ind	seedlings	K.def	2		x		excluded
P086	Shankar ae al., 2013	GSM1081334	K.def	IR64	ind	seedlings	K.def	3				included
P087	Norton et al., 2008	GSM100439	Control	Azucena	jap	seedlings	Ct.Az	1				included
P088	Norton et al., 2008	GSM100440	Control	Azucena	jap	seedlings	Ct.Az	2				included
P089	Norton et al., 2008	GSM100441	Arsenate 1ppm	Azucena	jap	seedlings	AsV.Az	1	x			excluded
P090	Norton et al., 2008	GSM100442	Arsenate 1ppm	Azucena	jap	seedlings	AsV.Az	2				included
P091	Norton et al., 2008	GSM100443	Control	Bala	ind	seedlings	Ct.Bal	1				included
P092	Norton et al., 2008	GSM100444	Control	Bala	ind	seedlings	Ct.Bal	2				included
P093	Norton et al., 2008	GSM100445	Arsenate 1ppm	Bala	ind	seedlings	AsV.Bal	1				included
P094	Norton et al., 2008	GSM100446	Arsenate 1ppm	Bala	ind	seedlings	AsV.Bal	2				included
P095	Norton et al., 2008	GSM149409	Control	Azucena	jap	seedlings	Ct.Az	3				included
P096	Norton et al., 2008	GSM149410	Arsenate 1ppm	Azucena	jap	seedlings	AsV.Az	3				included
P097	Norton et al., 2008	GSM149411	Control	Bala	ind	seedlings	Ct.Bal	3	x			excluded
P098	Norton et al., 2008	GSM149412	Arsenate 1ppm	Bala	ind	seedlings	AsV.Bal	3				included
R001	Cotsaftis et al., 2011	GSM359902	Control	FL478	ind	Roots	Ct.FL478	1				included
R002	Cotsaftis et al., 2011	GSM359903	Control	FL478	ind	Roots	Ct.FL478	2				included
R003	Cotsaftis et al., 2011	GSM359904	Control	FL478	ind	Roots	Ct.FL478	3				included
R004	Cotsaftis et al., 2011	GSM359905	Salt	FL478	ind	Roots	Salt.FL478	1				included
R005	Cotsaftis et al., 2011	GSM359906	Salt	FL478	ind	Roots	Salt.FL478	2				included
R006	Cotsaftis et al., 2011	GSM359907	Salt	FL478	ind	Roots	Salt.FL478	3				included
R007	Cotsaftis et al., 2011	GSM359908	Control	IR29	ind	Roots	Ct.IR29	1				included
R008	Cotsaftis et al., 2011	GSM359909	Control	IR29	ind	Roots	Ct.IR29	2				included
R009	Cotsaftis et al., 2011	GSM359910	Salt	IR29	ind	Roots	Salt.IR29	1				included
R010	Cotsaftis et al., 2011	GSM359911	Salt	IR29	ind	Roots	Salt.IR29	2				included
R011	Cotsaftis et al., 2011	GSM359912	Salt	IR29	ind	Roots	Salt.IR29	3				included
R012	Cotsaftis et al., 2011	GSM359913	Control	IR63731	ind	Roots	Ct.IR63731	1				included
R013	Cotsaftis et al., 2011	GSM359914	Control	IR63731	ind	Roots	Ct.IR63731	2				included
R014	Cotsaftis et al., 2011	GSM359915	Control	IR63731	ind	Roots	Ct.IR63731	3				included
R015	Cotsaftis et al., 2011	GSM359916	Salt	IR63731	ind	Roots	Salt.IR63731	1				included
R016	Cotsaftis et al., 2011	GSM359917	Salt	IR63731	ind	Roots	Salt.IR63731	2				included
R017	Cotsaftis et al., 2011	GSM359918	Salt	IR63731	ind	Roots	Salt.IR63731	3				included
R018	Cotsaftis et al., 2011	GSM359919	Control	Pokkali	ind	Roots	Ct.Pokkali	1				included
R019	Cotsaftis et al., 2011	GSM359920	Control	Pokkali	ind	Roots	Ct.Pokkali	2				included
R020	Cotsaftis et al., 2011	GSM359921	Control	Pokkali	ind	Roots	Ct.Pokkali	3				included
R021	Cotsaftis et al., 2011	GSM359922	Salt	Pokkali	ind	Roots	Salt.Pokkali	1				included
R022	Cotsaftis et al., 2011	GSM359923	Salt	Pokkali	ind	Roots	Salt.Pokkali	2				included
R023	Cotsaftis et al., 2011	GSM359924	Salt	Pokkali	ind	Roots	Salt.Pokkali	3				included
R024	Dubey et al., 2010	GSM619236	Control	IR64	ind	Roots	Ct	1				included
R025	Dubey et al., 2010	GSM619237	Control	IR64	ind	Roots	Ct	2				included
R026	Dubey et al., 2010	GSM619238	Control	IR64	ind	Roots	Ct	3				included
R027	Dubey et al., 2010	GSM619239	Cr	IR64	ind	Roots	Cr	1	x	x		excluded
R028	Dubey et al., 2010	GSM619240	Cr	IR64	ind	Roots	Cr	2				excluded
R029	Dubey et al., 2010	GSM619241	Cr	IR64	ind	Roots	Cr	3		x		excluded
R030	Dubey et al., 2010	GSM619242	Cd	IR64	ind	Roots	Cd	1				included
R031	Dubey et al., 2010	GSM619244	Cd	IR64	ind	Roots	Cd	3				included
R032	Dubey et al., 2010	GSM619245	As	IR64	ind	Roots	As	1				included
R033	Dubey et al., 2010	GSM619246	As	IR64	ind	Roots	As	2				included
R034	Dubey et al., 2010	GSM619247	As	IR64	ind	Roots	As	3				included
R035	Dubey et al., 2010	GSM619248	Pb	IR64	ind	Roots	Pb	1				included
R036	Dubey et al., 2010	GSM619249	Pb	IR64	ind	Roots	Pb	2				included
R037	Dubey et al., 2010	GSM619250	Pb	IR64	ind	Roots	Pb	3				included
R038	Wu et al., unpublished	SG12414235_255427010002_S001_GE1_1105_Oct12_1_1	Zn.def	IR29	ind	Roots	Zn.sens.R	1				included
R039	Wu et al., unpublished	SG12414235_255427010002_S001_GE1_1105_Oct12_1_2	Control	IR29	ind	Roots	Ct.sens.R	1				included
R040	Wu et al., unpublished	SG12414235_255427010002_S001_GE1_1105_Oct12_1_3	Zn.def	FL483	ind	Roots	Zn.tol.R	1				included
R041	Wu et al., unpublished	SG12414235_255427010002_S001_GE1_1105_Oct12_1_4	Control	IR29	ind	Roots	Ct.sens.R	2				included
R042	Wu et al., unpublished	SG12414235_255427010002_S001_GE1_1105_Oct12_2_1	Fe.tox	FL483	ind	Roots	Fe.tol.R	2				included
R043	Wu et al., unpublished	SG12414235_255427010002_S001_GE1_1105_Oct12_2_2	Fe.tox	IR29	ind	Roots	Fe.sens.R	2				included
R044	Wu et al., unpublished	SG12414235_255427010002_S001_GE1_1105_Oct12_2_3	Zn.Fe	FL483	ind	Roots	ZF.tol.R	2				included
R045	Wu et al., unpublished	SG12414235_255427010002_S001_GE1_1105_Oct12_2_4	Zn.def	FL483	ind	Roots	ZF.tol.R	2				included
R046	Wu et al., unpublished	SG12414235_255427010005_S001_GE1_1105_Oct12_1_1	Fe.tox	IR29	ind	Roots	Fe.sens.R	1				included
R047	Wu et al., unpublished	SG12414235_255427010005_S001_GE1_1105_Oct12_1_2	Zn.Fe	FL483	ind	Roots	ZF.tol.R	1	x			excluded
R048	Wu et al., unpublished	SG12414235_255427010005_S001_GE1_1105_Oct12_1_3	Zn.Fe	IR29	ind	Roots	ZF.sens.R	1				included
R049	Wu et al., unpublished	SG12414235_255427010005_S001_GE1_1105_Oct12_1_4	Zn.Fe	IR29	ind	Roots	ZF.sens.R	2				included
R050	Wu et al., unpublished	SG12414235_255427010005_S001_GE1_1105_Oct12_2_1	Zn.def	IR29	ind	Roots	Zn.sens.R	2				included
R051	Wu et al., unpublished	SG12414235_255427010005_S001_GE1_1105_Oct12_2_2	Fe.tox	FL483	ind	Roots	Fe.tol.R	1				included
R052	Wu et al., unpublished	SG12414235_255427010005_S001_GE1_1105_Oct12_2_3	Control	FL483	ind	Roots	Ct.tol.R	1				included
R053	Wu et al., unpublished	SG12414235_255427010005_S001_GE1_1105_Oct12_2_4	Control	FL483	ind	Roots	Ct.tol.R	2				included
R054	Wang at al., 2011	GSM645328	Control	DK151	ind	Roots	Ct.R	1				included
R055	Wang at al., 2011	GSM645329	Control	DK151	ind	Roots	Ct.R	2				included
R056	Wang at al., 2011	GSM645330	Control	DK151	ind	Roots	Ct.R	3				included
R057	Wang at al., 2011	GSM645331	Drought	DK151	ind	Roots	Drought.R	1				included
R058	Wang at al., 2011	GSM645332	Drought	DK151	ind	Roots	Drought.R	2				included
R059	Wang at al., 2011	GSM645333	Drought	DK151	ind	Roots	Drought.R	3				included
R060	Pariasca-Tanaka et al., 2009	US22502590_251210615059_S01_A01.Cy3	P def	Nipponbare	jap	Roots	St.Nipp	1				included
R061	Pariasca-Tanaka et al., 2009	US22502590_251210615059_S01_A01.Cy5	P def	NIL64	jap	Roots	St.NIL64	1				included
R062	Pariasca-Tanaka et al., 2009	US22502590_251210615060_S01_A01.Cy3	Control	NIL64	jap	Roots	Ct.NIL64	1				included
R063	Pariasca-Tanaka et al., 2009	US22502590_251210615060_S01_A01.Cy5	Control	Nipponbare	jap	Roots	Ct.Nipp	1				included
R064	Pariasca-Tanaka et al., 2009	US22502590_251210615061_S01_A01.Cy3	Control	Nipponbare	jap	Roots	Ct.Nipp	1				included
R065	Pariasca-Tanaka et al., 2009	US22502590_251210615061_S01_A01.Cy5	P def	Nipponbare	jap	Roots	St.Nipp	1				included
R066	Pariasca-Tanaka et al., 2009	US22502590_251210615062_S01_A01.Cy3	P def	NIL64	jap	Roots	St.NIL64	1				included
R067	Pariasca-Tanaka et al., 2009	US22502590_251210615062_S01_A01.Cy5	Control	NIL64	jap	Roots	Ct.NIL64	1				included
R068	Pariasca-Tanaka et al., 2009	US22502590_251210615063_S01_A01.Cy3	P def	NIL64	jap	Roots	St.NIL64	2				included
R069	Pariasca-Tanaka et al., 2009	US22502590_251210615063_S01_A01.Cy5	Control	Nipponbare	jap	Roots	Ct.Nipp	2				included
R070	Pariasca-Tanaka et al., 2009	US22502590_251210615074_S01_A01.Cy3	Control	Nipponbare	jap	Roots	Ct.Nipp	2				included
R071	Pariasca-Tanaka et al., 2009	US22502590_251210615074_S01_A01.Cy5	Control	NIL64	jap	Roots	Ct.NIL64	2				included
R072	Pariasca-Tanaka et al., 2009	US22502590_251210615075_S01_A01.Cy3	P def	Nipponbare	jap	Roots	St.Nipp	2				included
R073	Pariasca-Tanaka et al., 2009	US22502590_251210615075_S01_A01.Cy5	Control	Nipponbare	jap	Roots	Ct.Nipp	2				included
R074	Pariasca-Tanaka et al., 2009	US22502590_251210615076_S01_A01.Cy3	Control	NIL64	jap	Roots	Ct.NIL64	2				included
R075	Pariasca-Tanaka et al., 2009	US22502590_251210615076_S01_A01.Cy5	P def	NIL64	jap	Roots	St.NIL64	2				included
R076	Pariasca-Tanaka et al., 2009	US22502699_251210615159_S01_22k.Cy3	P def	Nipponbare	jap	Roots	St.Nipp	3				included
R077	Pariasca-Tanaka et al., 2009	US22502699_251210615159_S01_22k.Cy5	P def	NIL64	jap	Roots	St.NIL64	3				included
R078	Pariasca-Tanaka et al., 2009	US22502699_251210615160_S01_22k.Cy3	P def	Nipponbare	jap	Roots	St.Nipp	3				included
R079	Pariasca-Tanaka et al., 2009	US22502699_251210615160_S01_22k.Cy5	Control	Nipponbare	jap	Roots	Ct.Nipp	3				included
R080	Pariasca-Tanaka et al., 2009	US22502699_251210615161_S01_22k.Cy3	Control	NIL64	jap	Roots	Ct.NIL64	3				included
R081	Pariasca-Tanaka et al., 2009	US22502699_251210615161_S01_22k.Cy5	P def	NIL64	jap	Roots	St.NIL64	3				included
R082	Pariasca-Tanaka et al., 2009	US22502699_251210615162_S01_22k.Cy3	Control	NIL64	jap	Roots	Ct.NIL64	3				included
R083	Pariasca-Tanaka et al., 2009	US22502699_251210615162_S01_22k.Cy5	Control	Nipponbare	jap	Roots	Ct.Nipp	3				included
R084	Zheng et al., 2009	GSM431925	Control	Nipponbare	jap	Roots	Ct	1				included
R085	Zheng et al., 2009	GSM431926	Control	Nipponbare	jap	Roots	Ct	2		x		excluded
R086	Zheng et al., 2009	GSM431927	Fe.def	Nipponbare	jap	Roots	Fe.def	1				included
R087	Zheng et al., 2009	GSM431928	Fe.def	Nipponbare	jap	Roots	Fe.def	2				included
R088	Zheng et al., 2009	GSM431929	P.def	Nipponbare	jap	Roots	P.def	1				included
R089	Zheng et al., 2009	GSM431930	P.def	Nipponbare	jap	Roots	P.def	2				included
R090	Zheng et al., 2009	GSM431931	Fe.P.def	Nipponbare	jap	Roots	Fe.P.def	1				included
R091	Zheng et al., 2009	GSM431932	Fe.P.def	Nipponbare	jap	Roots	Fe.P.def	2				included
R092	Ma et al., 2012	GSM912642_Rice.CK.6_h.1	Control.6h	Nipponbare	jap	Roots	Ct.6h	1				included
R093	Ma et al., 2012	GSM912643_Rice.CK.6_h.2	Control.6h	Nipponbare	jap	Roots	Ct.6h	2				included
R094	Ma et al., 2012	GSM912644_Rice.CK.6_h.3	Control.6h	Nipponbare	jap	Roots	Ct.6h	3				included
R095	Ma et al., 2012	GSM912645_Rice.LK.6_h.1	LowK.6h	Nipponbare	jap	Roots	LowK.6h	1				included
R096	Ma et al., 2012	GSM912646_Rice.LK.6_h.2	LowK.6h	Nipponbare	jap	Roots	LowK.6h	2				included
R097	Ma et al., 2012	GSM912647_Rice.LK.6_h.3	LowK.6h	Nipponbare	jap	Roots	LowK.6h	3				included
R098	Ma et al., 2012	GSM912648_Rice.CK.3_d.1	Control.3d	Nipponbare	jap	Roots	Ct.3d	1				included
R099	Ma et al., 2012	GSM912649_Rice.CK.3_d.2	Control.3d	Nipponbare	jap	Roots	Ct.3d	2				included
R100	Ma et al., 2012	GSM912650_Rice.CK.3_d.3	Control.3d	Nipponbare	jap	Roots	Ct.3d	3				included
R101	Ma et al., 2012	GSM912651_Rice.LK.3_d.1	LowK.3d	Nipponbare	jap	Roots	LowK.3d	1				included
R102	Ma et al., 2012	GSM912652_Rice.LK.3_d.2	LowK.3d	Nipponbare	jap	Roots	LowK.3d	2				included
R103	Ma et al., 2012	GSM912653_Rice.LK.3_d.3	LowK.3d	Nipponbare	jap	Roots	LowK.3d	3				included
R104	Ma et al., 2012	GSM912654_Rice.CK.5_d.1	Control.5d	Nipponbare	jap	Roots	Ct.5d	1				included
R105	Ma et al., 2012	GSM912655_Rice.CK.5_d.2	Control.5d	Nipponbare	jap	Roots	Ct.5d	2				included
R106	Ma et al., 2012	GSM912656_Rice.CK.5_d.3	Control.5d	Nipponbare	jap	Roots	Ct.5d	3				included
R107	Ma et al., 2012	GSM912657_Rice.LK.5_d.1	LowK.5d	Nipponbare	jap	Roots	LowK.5d	1				included
R108	Ma et al., 2012	GSM912658_Rice.LK.5_d.2	LowK.5d	Nipponbare	jap	Roots	LowK.5d	2				included
R109	Ma et al., 2012	GSM912659_Rice.LK.5_d.3	LowK.5d	Nipponbare	jap	Roots	LowK.5d	3				included
S001	Cho et al., 2008	GSM281548.Cy3	Control	Nipponbare	jap	Shoots	Ct	4				included
S002	Cho et al., 2008	GSM281548.Cy5	Ozone	Nipponbare	jap	Shoots	Oz_1h	1				included
S003	Cho et al., 2008	GSM281551.Cy3	Control	Nipponbare	jap	Shoots	Ct	5			x	excluded
S004	Cho et al., 2008	GSM281551.Cy5	Ozone	Nipponbare	jap	Shoots	Oz_12h	1				included
S005	Cho et al., 2008	GSM281553.Cy3	Ozone	Nipponbare	jap	Shoots	Oz_12h	2				included
S006	Cho et al., 2008	GSM281553.Cy5	Control	Nipponbare	jap	Shoots	Ct	2				included
S007	Cho et al., 2008	GSM281555.Cy3	Control	Nipponbare	jap	Shoots	Ct	6				included
S008	Cho et al., 2008	GSM281555.Cy5	Ozone	Nipponbare	jap	Shoots	Oz_24h	1				included
S009	Cho et al., 2008	GSM281557.Cy3	Ozone	Nipponbare	jap	Shoots	Oz_24h	2				included
S010	Cho et al., 2008	GSM281557.Cy5	Control	Nipponbare	jap	Shoots	Ct	3	x		x	excluded
S011	Cho et al., 2008	GSM281558.Cy3	Ozone	Nipponbare	jap	Shoots	Oz_1h	2				included
S012	Cho et al., 2008	GSM281558.Cy5	Control	Nipponbare	jap	Shoots	Ct	1				included
S013	Frei et al., 2010	US22502560_251524111759_S01_GE2.v5_95_Feb07_1_1.Cy3	Control	SL15	jap	Shoots	Ct.SL15	1		x		excluded
S014	Frei et al., 2010	US22502560_251524111759_S01_GE2.v5_95_Feb07_1_1.Cy5	Control	SL41	jap	Shoots	Ct.SL41	1				included
S015	Frei et al., 2010	US22502560_251524111759_S01_GE2.v5_95_Feb07_1_2.Cy3	Control	Nipponbare	jap	Shoots	Ct.Nipp	1				included
S016	Frei et al., 2010	US22502560_251524111759_S01_GE2.v5_95_Feb07_1_2.Cy5	Control	SL15	jap	Shoots	Ct.SL15	2				included
S017	Frei et al., 2010	US22502560_251524111759_S01_GE2.v5_95_Feb07_1_3.Cy3	Control	SL41	jap	Shoots	Ct.SL41	2				included
S018	Frei et al., 2010	US22502560_251524111759_S01_GE2.v5_95_Feb07_1_3.Cy5	Control	Nipponbare	jap	Shoots	Ct.Nipp	2			x	excluded
S019	Frei et al., 2010	US22502560_251524111759_S01_GE2.v5_95_Feb07_1_4.Cy3	Ozone	SL15	jap	Shoots	Oz.SL15	1				included
S020	Frei et al., 2010	US22502560_251524111759_S01_GE2.v5_95_Feb07_1_4.Cy5	Ozone	SL41	jap	Shoots	Oz.SL41	1				included
S021	Frei et al., 2010	US22502560_251524111760_S01_GE2.v5_95_Feb07_1_1.Cy3	Ozone	Nipponbare	jap	Shoots	Oz.Nipp	1				included
S022	Frei et al., 2010	US22502560_251524111760_S01_GE2.v5_95_Feb07_1_1.Cy5	Ozone	SL15	jap	Shoots	Oz.SL15	2				included
S023	Frei et al., 2010	US22502560_251524111760_S01_GE2.v5_95_Feb07_1_2.Cy3	Ozone	SL41	jap	Shoots	Oz.SL41	2				included
S024	Frei et al., 2010	US22502560_251524111760_S01_GE2.v5_95_Feb07_1_2.Cy5	Ozone	Nipponbare	jap	Shoots	Oz.Nipp	2				included
S025	Frei et al., 2010	US22502560_251524111760_S01_GE2.v5_95_Feb07_1_3.Cy3	Control	SL41	jap	Shoots	Ct.SL41	3				included
S026	Frei et al., 2010	US22502560_251524111760_S01_GE2.v5_95_Feb07_1_3.Cy5	Control	SL15	jap	Shoots	Ct.SL15	3				included
S027	Frei et al., 2010	US22502560_251524111760_S01_GE2.v5_95_Feb07_1_4.Cy3	Ozone	SL15	jap	Shoots	Oz.SL15	3	x			excluded
S028	Frei et al., 2010	US22502560_251524111760_S01_GE2.v5_95_Feb07_1_4.Cy5	Control	Nipponbare	jap	Shoots	Ct.Nipp	3				included
S029	Frei et al., 2010	US22502560_251524111761_S01_GE2.v5_95_Feb07_1_1.Cy3	Ozone	Nipponbare	jap	Shoots	Oz.Nipp	3	x			excluded
S030	Frei et al., 2010	US22502560_251524111761_S01_GE2.v5_95_Feb07_1_1.Cy5	Ozone	SL41	jap	Shoots	Oz.SL41	3				included
S031	Wu et al., unpublished	SG12414235_255427010001_S001_GE1_1105_Oct12_1_1	Control	IR29	ind	Shoots	Ct.sens.S	2				included
S032	Wu et al., unpublished	SG12414235_255427010001_S001_GE1_1105_Oct12_1_2	Zn.Fe	FL483	ind	Shoots	Zn.tol.S	2				included
S033	Wu et al., unpublished	SG12414235_255427010001_S001_GE1_1105_Oct12_1_3	Zn.def	FL483	ind	Shoots	Zn.tol.S	1				included
S034	Wu et al., unpublished	SG12414235_255427010001_S001_GE1_1105_Oct12_1_4	Zn.Fe	FL483	ind	Shoots	ZF.tol.S	2				included
S035	Wu et al., unpublished	SG12414235_255427010001_S001_GE1_1105_Oct12_2_2	Control	IR29	ind	Shoots	Ct.sens.S	1				included
S036	Wu et al., unpublished	SG12414235_255427010001_S001_GE1_1105_Oct12_2_3	Zn.def	IR29	ind	Shoots	Zn.sens.S	2				included
S037	Wu et al., unpublished	SG12414235_255427010001_S001_GE1_1105_Oct12_2_4	Zn.def	IR29	ind	Shoots	Zn.sens.S	1				included
S038	Wu et al., unpublished	SG12414235_255427010001_S002_GE1_1105_Oct12_2_1	Fe.tox	FL483	ind	Shoots	Fe.tol.S	2				included
S039	Wu et al., unpublished	SG12414235_255427010004_S001_GE1_1105_Oct12_1_1	Zn.Fe	IR29	ind	Shoots	ZF.sens.S	2				included
S040	Wu et al., unpublished	SG12414235_255427010004_S001_GE1_1105_Oct12_1_2	Control	FL483	ind	Shoots	Ct.tol.S	2				included
S041	Wu et al., unpublished	SG12414235_255427010004_S001_GE1_1105_Oct12_1_3	Zn.Fe	IR29	ind	Shoots	ZF.sens.S	1				included
S042	Wu et al., unpublished	SG12414235_255427010004_S001_GE1_1105_Oct12_1_4	Control	FL483	ind	Shoots	Ct.tol.S	1				included
S043	Wu et al., unpublished	SG12414235_255427010004_S001_GE1_1105_Oct12_2_1	Zn.Fe	FL483	ind	Shoots	ZF.tol.S	1				included
S044	Wu et al., unpublished	SG12414235_255427010004_S001_GE1_1105_Oct12_2_2	Zn.def	FL483	ind	Shoots	Zn.tol.S	2				included
S045	Wu et al., unpublished	SG12414235_255427010004_S001_GE1_1105_Oct12_2_3	Zn.def	IR29	ind	Shoots	Zn.sens.S	1				included
S046	Wu et al., unpublished	SG12414235_255427010004_S001_GE1_1105_Oct12_2_4	Zn.def	IR29	ind	Shoots	Zn.sens.S	2				included
S047	Pandit et al., 2011	GSM540080	Control	MI48	ind	Shoots	control	1				included
S048	Pandit et al., 2011	GSM540081	Control	MI48	ind	Shoots	control	2				included
S049	Pandit et al., 2011	GSM540082	Drought	MI48	ind	Shoots	Drought	1				included
S050	Pandit et al., 2011	GSM540083	Drought	MI48	ind	Shoots	Drought	2				included
S051	Pandit et al., 2011	GSM540084	Control	CSR27	ind	Shoots	control	1				included
S052	Pandit et al., 2011	GSM540085	Control	CSR27	ind	Shoots	control	2				included
S053	Pandit et al., 2011	GSM540086	Drought	CSR27	ind	Shoots	Drought	1				included
S054	Pandit et al., 2011	GSM540087	Drought	CSR27	ind	Shoots	Drought	2				included
S055	Pandit et al., 2011	GSM540088	Control	MI48	ind	Shoots	control	1				included
S056	Pandit et al., 2011	GSM540089	Control	MI48	ind	Shoots	control	2				included
S057	Pandit et al., 2011	GSM540090	Salt	MI48	ind	Shoots	Salt	1				included
S058	Pandit et al., 2011	GSM540091	Salt	MI48	ind	Shoots	Salt	2				included
S059	Pandit et al., 2011	GSM540092	Control	CSR27	ind	Shoots	control	1				included
S060	Pandit et al., 2011	GSM540093	Control	CSR27	ind	Shoots	control	2				included
S061	Pandit et al., 2011	GSM540094	Salt	CSR27	ind	Shoots	Salt	1				included
S062	Pandit et al., 2011	GSM540095	Salt	CSR27	ind	Shoots	Salt	2	x	x		excluded
S063	Wang et al., 2011	GSM645322	Control	DK151	ind	Shoots	Ct.S	1				included
S064	Wang et al., 2011	GSM645323	Control	DK151	ind	Shoots	Ct.S	2				included
S065	Wang et al., 2011	GSM645324	Control	DK151	ind	Shoots	Ct.S	3				included
S066	Wang et al., 2011	GSM645325	Drought	DK151	ind	Shoots	Drought.S	1				included
S067	Wang et al., 2011	GSM645326	Drought	DK151	ind	Shoots	Drought.S	2		x		excluded
S068	Wang et al., 2011	GSM645327	Drought	DK151	ind	Shoots	Drought.S	3				included
S069	Pariasca-Tanaka et al., 2009	US22502699_251210614999_S01_22k.Cy3	Control	NIL64	jap	Shoots	Ct.NIL64	1				included
S070	Pariasca-Tanaka et al., 2009	US22502699_251210614999_S01_22k.Cy5	P def	NIL64	jap	Shoots	St.NIL64	1				included
S071	Pariasca-Tanaka et al., 2009	US22502699_251210615000_S01_22k.Cy3	Control	Nipponbare	jap	Shoots	Ct.Nipp	3				included
S072	Pariasca-Tanaka et al., 2009	US22502699_251210615000_S01_22k.Cy5	Control	NIL64	jap	Shoots	Ct.NIL64	3				included
S073	Pariasca-Tanaka et al., 2009	US22502699_251210615001_S01_22k.Cy3	P def	Nipponbare	jap	Shoots	St.Nipp	3				included
S074	Pariasca-Tanaka et al., 2009	US22502699_251210615001_S01_22k.Cy5	P def	NIL64	jap	Shoots	St.NIL64	3				included
S075	Pariasca-Tanaka et al., 2009	US22502699_251210615002_S01_22k.Cy3	Control	Nipponbare	jap	Shoots	Ct.Nipp	2			x	excluded
S076	Pariasca-Tanaka et al., 2009	US22502699_251210615002_S01_22k.Cy5	Control	NIL64	jap	Shoots	Ct.NIL64	2				included
S077	Pariasca-Tanaka et al., 2009	US22502699_251210615003_S01_22k.Cy3	P def	Nipponbare	jap	Shoots	St.Nipp	2			x	excluded
S078	Pariasca-Tanaka et al., 2009	US22502699_251210615003_S01_22k.Cy5	P def	NIL64	jap	Shoots	St.NIL64	2				included
S079	Pariasca-Tanaka et al., 2009	US22502699_251210615254_S01_22k.Cy3	Control	Nipponbare	jap	Shoots	Ct.Nipp	2				included
S080	Pariasca-Tanaka et al., 2009	US22502699_251210615254_S01_22k.Cy5	P def	Nipponbare	jap	Shoots	St.Nipp	2				included
S081	Pariasca-Tanaka et al., 2009	US22502699_251210615256_S01_22k.Cy3	Control	NIL64	jap	Shoots	Ct.NIL64	3				included
S082	Pariasca-Tanaka et al., 2009	US22502699_251210615256_S01_22k.Cy5	P def	NIL64	jap	Shoots	St.NIL64	3				included
S083	Pariasca-Tanaka et al., 2009	US22502699_251210615257_S01_22k.Cy3	Control	Nipponbare	jap	Shoots	Ct.Nipp	2				included
S084	Pariasca-Tanaka et al., 2009	US22502699_251210615257_S01_22k.Cy5	P def	Nipponbare	jap	Shoots	St.Nipp	2				included
S085	Pariasca-Tanaka et al., 2009	US22502699_251210615258_S01_22k.Cy3	Control	NIL64	jap	Shoots	Ct.NIL64	2			x	excluded
S086	Pariasca-Tanaka et al., 2009	US22502699_251210615258_S01_22k.Cy5	P def	NIL64	jap	Shoots	St.NIL64	2			x	excluded
S087	Pariasca-Tanaka et al., 2009	US22502699_251210615259_S01_22k.Cy3	Control	Nipponbare	jap	Shoots	Ct.Nipp	1			x	excluded
S088	Pariasca-Tanaka et al., 2009	US22502699_251210615259_S01_22k.Cy5	P def	Nipponbare	jap	Shoots	St.Nipp	1			x	excluded
S089	Pariasca-Tanaka et al., 2009	US22502699_251210615482_S01_22k.Cy3	Control	Nipponbare	jap	Shoots	Ct.Nipp	1				included
S090	Pariasca-Tanaka et al., 2009	US22502699_251210615482_S01_22k.Cy5	Control	NIL64	jap	Shoots	Ct.NIL64	1				included
S091	Pariasca-Tanaka et al., 2009	US22502699_251210615483_S01_22k.Cy3	P def	Nipponbare	jap	Shoots	St.Nipp	1				included
S092	Pariasca-Tanaka et al., 2009	US22502699_251210615483_S01_22k.Cy5	P def	NIL64	jap	Shoots	St.NIL64	1				included
S093	Zheng et al., 2009	GSM431933	Control	Nipponbare	jap	Shoots	Ct	1				included
S094	Zheng et al., 2009	GSM431934	Control	Nipponbare	jap	Shoots	Ct	2				included
S095	Zheng et al., 2009	GSM431935	Fe.def	Nipponbare	jap	Shoots	Fe.def	1				included
S096	Zheng et al., 2009	GSM431936	Fe.def	Nipponbare	jap	Shoots	Fe.def	2				included
S097	Zheng et al., 2009	GSM431937	P.def	Nipponbare	jap	Shoots	P.def	1				included
S098	Zheng et al., 2009	GSM431938	P.def	Nipponbare	jap	Shoots	P.def	2				included
S099	Zheng et al., 2009	GSM431939	Fe.P.def	Nipponbare	jap	Shoots	Fe.P.def	1				included
S100	Zheng et al., 2009	GSM431940	Fe.P.def	Nipponbare	jap	Shoots	Fe.P.def	2				included
S101	Mustroph et al., 2010	GSM468793	Control day 0	M202(Sub1)	jap	shoots	Ct.d0	1				included
S102	Mustroph et al., 2010	GSM468794	Control day 0	M202(Sub1)	jap	shoots	Ct.d0	2				included
S103	Mustroph et al., 2010	GSM468795	submerge day 0	M202(Sub1)	jap	shoots	Sub.d0	1				included
S104	Mustroph et al., 2010	GSM468796	submerge day 0	M202(Sub1)	jap	shoots	Sub.d0	2				included
S105	Mustroph et al., 2010	GSM468797	Control day 1	M202(Sub1)	jap	shoots	Ct.d1	1				included
S106	Mustroph et al., 2010	GSM468798	Control day 1	M202(Sub1)	jap	shoots	Ct.d1	2				included
S107	Mustroph et al., 2010	GSM468799	submerge day 1	M202(Sub1)	jap	shoots	Sub.d1	1				included
S108	Mustroph et al., 2010	GSM468800	submerge day 1	M202(Sub1)	jap	shoots	Sub.d1	2				included
S109	Takehisa et al.,2015	GSM1634495	N.Ct	Nipponbare	jap	shoots	N.Ct	1				included
S110	Takehisa et al.,2015	GSM1634496	N.Ct	Nipponbare	jap	shoots	N.Ct	2				included
S111	Takehisa et al.,2015	GSM1634497	N.Ct	Nipponbare	jap	shoots	N.Ct	3				included
S112	Takehisa et al.,2015	GSM1634498	N.def.1:4	Nipponbare	jap	shoots	N.1:4	1				included
S113	Takehisa et al.,2015	GSM1634499	N.def.1:4	Nipponbare	jap	shoots	N.1:4	2				included
S114	Takehisa et al.,2015	GSM1634500	N.def.1:4	Nipponbare	jap	shoots	N.1:4	3				included
S115	Takehisa et al.,2015	GSM1634501	N1:16	Nipponbare	jap	shoots	N1:16	1	x			excluded
S116	Takehisa et al.,2015	GSM1634502	N1:16	Nipponbare	jap	shoots	N1:16	2				excluded
S117	Takehisa et al.,2015	GSM1634503	N1:16	Nipponbare	jap	shoots	N1:16	3	x			excluded
S118	Takehisa et al.,2015	GSM1634504	N1:64	Nipponbare	jap	shoots	N1:64	1	x			excluded
S119	Takehisa et al.,2015	GSM1634505	N1:64	Nipponbare	jap	shoots	N1:64	2	x			excluded
S120	Takehisa et al.,2015	GSM1634506	N1:64	Nipponbare	jap	shoots	N1:64	3	x			excluded
S121	Takehisa et al.,2015	GSM1634507	P.Ct	Nipponbare	jap	shoots	P.Ct	1				included
S122	Takehisa et al.,2015	GSM1634508	P.Ct	Nipponbare	jap	shoots	P.Ct	2				included
S123	Takehisa et al.,2015	GSM1634509	P.Ct	Nipponbare	jap	shoots	P.Ct	3				included
S124	Takehisa et al.,2015	GSM1634510	P.1:4	Nipponbare	jap	shoots	P.1:4	1				included
S125	Takehisa et al.,2015	GSM1634511	P.1:4	Nipponbare	jap	shoots	P.1:4	2				included
S126	Takehisa et al.,2015	GSM1634512	P.1:4	Nipponbare	jap	shoots	P.1:4	3				included
S127	Takehisa et al.,2015	GSM1634513	P1:16	Nipponbare	jap	shoots	P1:16	1				included
S128	Takehisa et al.,2015	GSM1634514	P1:16	Nipponbare	jap	shoots	P1:16	2				included
S129	Takehisa et al.,2015	GSM1634515	P1:16	Nipponbare	jap	shoots	P1:16	3				included
S130	Takehisa et al.,2015	GSM1634516	P1:64	Nipponbare	jap	shoots	P1:64	1				included
S131	Takehisa et al.,2015	GSM1634517	P1:64	Nipponbare	jap	shoots	P1:64	2				included
S132	Takehisa et al.,2015	GSM1634518	P1:64	Nipponbare	jap	shoots	P1:64	3				included
S133	Takehisa et al.,2015	GSM1634519	K.Ct	Nipponbare	jap	shoots	K.Ct	1				included
S134	Takehisa et al.,2015	GSM1634520	K.Ct	Nipponbare	jap	shoots	K.Ct	2				included
S135	Takehisa et al.,2015	GSM1634521	K.Ct	Nipponbare	jap	shoots	K.Ct	3				included
S136	Takehisa et al.,2015	GSM1634522	K.1:4	Nipponbare	jap	shoots	K.1:4	1				included
S137	Takehisa et al.,2015	GSM1634523	K.1:4	Nipponbare	jap	shoots	K.1:4	2				included
S138	Takehisa et al.,2015	GSM1634524	K.1:4	Nipponbare	jap	shoots	K.1:4	3		x		excluded
S139	Takehisa et al.,2015	GSM1634525	K1:16	Nipponbare	jap	shoots	K1:16	1				included
S140	Takehisa et al.,2015	GSM1634526	K1:16	Nipponbare	jap	shoots	K1:16	2				included
S141	Takehisa et al.,2015	GSM1634527	K1:16	Nipponbare	jap	shoots	K1:16	3				included
S142	Takehisa et al.,2015	GSM1634528	K1:64	Nipponbare	jap	shoots	K1:64	1				included
S143	Takehisa et al.,2015	GSM1634529	K1:64	Nipponbare	jap	shoots	K1:64	2				included
S144	Takehisa et al.,2015	GSM1634530	K1:64	Nipponbare	jap	shoots	K1:64	3				included
Subsp( O. sativa subspecies): jap: japonica; ind: indica
bio replic: biological replica

## Sheet: S2. ROS related list
Supplementary Table S2 - Genes described as related to ROS homeostasis, scavenging or signaling process.
MSU Locus	MSU annotation	RAP Locus	RAP Annotation	Family	ROS Function
LOC_Os01g01420	Zinc finger, RING/FYVE/PHD-type domain containing protein	Os01g0104100		Zinc finger transcription factor	Signaling
LOC_Os01g01560	Zinc finger, BED-type predicted domain containing protein	Os01g0105300		Zinc finger transcription factor	Signaling
LOC_Os01g01600	ethylene-responsive protein related, putative, expressed	Os01g0105700	Basic helix-loop-helix dimerisation region bHLH domain containing protein.	ethylene-responsive protein	Signaling
LOC_Os01g02100	Zinc finger, BED-type predicted domain containing protein	Os01g0111400		Zinc finger transcription factor	Signaling
LOC_Os01g02900	glycosyltransferase, putative, expressed	Os01g0118400	HGA6.	glycosyltransferase protein	Signaling
LOC_Os01g02920	glycosyltransferase protein, putative, expressed	Os01g0118700	HGA4.	glycosyltransferase protein	Signaling
LOC_Os01g03100	Zinc finger, RING/FYVE/PHD-type domain containing protein	Os01g0121200		Zinc finger transcription factor	Signaling
LOC_Os01g03330	Bowman-Birk type bran trypsin inhibitor precursor, putative, expressed				Signaling
LOC_Os01g03452	SWIM zinc finger family protein	No Hit		Zinc finger transcription factor	Signaling
LOC_Os01g03710	mannose-6-phosphate isomerase, putative, expressed	Os01g0127900	Mannose-6-phosphate isomerase, type I family protein.		Signaling
LOC_Os01g03720	MYB family transcription factor	Os01g0128000		MYB family transcription factor	Signaling
LOC_Os01g03940	NPR1 interactor	Os01g0130200			Signaling
LOC_Os01g04020	AP2 domain containing protein, expressed	Os01g0131600	Pathogenesis-related transcriptional factor and ERF domain containing protein.	AP2 domain containing protein	Signaling
LOC_Os01g04070	verticillium wilt disease resistance protein, putative, expressed	Os01g0132100	Leucine-rich repeat, plant specific containing protein.		Signaling
LOC_Os01g04120	Zinc finger, C2H2-like domain containing protein	Os01g0132766		Zinc finger transcription factor	Signaling
LOC_Os01g04660	lipid phosphatase protein	Os01g0139600		lipid phosphatase	Signaling
LOC_Os01g04800	RAV-like protein	Os01g0141000			Signaling
LOC_Os01g04930	MYB family transcription factor	Os01g0142500		MYB family transcription factor	Signaling
LOC_Os01g05620	NBS-LRR disease resistance protein, putative	Os01g0149500	Resistance gene analog PIC23 (Fragment).	R gene homologs	Signaling
LOC_Os01g06320	MYB family transcription factor	Os01g0156000		MYB family transcription factor	Signaling
LOC_Os01g06520	verticillium wilt disease resistance protein, putative, expressed	Os01g0158600	Leucine-rich repeat, typical subtype containing protein.		Signaling
LOC_Os01g06550	Zinc finger, NF-X1-type domain containing protein	Os01g0158900		Zinc finger transcription factor	Signaling
LOC_Os01g06590	Zinc finger, RING/FYVE/PHD-type domain containing protein	Os01g0159300		Zinc finger transcription factor	Signaling
LOC_Os01g06750	verticillium wilt disease resistance protein precursor, putative	Os01g0160900	Leucine-rich repeat, plant specific containing protein.		Signaling
LOC_Os01g06760	verticillium wilt disease resistance protein Ve2, putative	Os01g0161000	Leucine-rich repeat, typical subtype containing protein.		Signaling
LOC_Os01g06790	disease resistance protein, putative, expressed	Os01g0161300	Leucine-rich repeat, typical subtype containing protein.	Disease resistance protein family protein.	Signaling
LOC_Os01g06900	verticillium wilt disease resistance protein Ve2, putative, expressed	Os01g0162800	Leucine-rich repeat, typical subtype containing protein.		Signaling
LOC_Os01g07376	thioredoxin	Os01g0168200		thioredoxin	Scavenging
LOC_Os01g07390	Zinc finger, RING/FYVE/PHD-type domain containing protein	Os01g0168400		Zinc finger transcription factor	Signaling
LOC_Os01g07450	MYB family transcription factor	Os01g0169100		MYB family transcription factor	Signaling
LOC_Os01g07760	PLD	Os01g0172400		Phospholipase	Signaling
LOC_Os01g07770	peroxidase precursor, putative	Os01g0172600	Peroxidase 25 precursor (EC 1.11.1.7) (Atperox P25).	peroxidase	Scavenging
LOC_Os01g07930	Zinc finger, CCCH-type domain containing protein	Os01g0174600		Zinc finger transcription factor	Signaling
LOC_Os01g08160	MYB family transcription factor	Os01g0176700		MYB family transcription factor	Signaling
LOC_Os01g08370	symbiosis-related disease resistance protein, putative, expressed	Os01g0178900	Hypothetical protein.		Signaling
LOC_Os01g08710	WRKY79	Os01g0182700		WRKY transcript factor	Signaling
LOC_Os01g08820	Zinc finger, RING/FYVE/PHD-type domain containing protein	No Hit		Zinc finger transcription factor	Signaling
LOC_Os01g09100	WRKY10	Os01g0186000		WRKY transcript factor	Signaling
LOC_Os01g09620	Zinc finger transcription factor	Os01g0192000		Zinc finger transcription factor	Signaling
LOC_Os01g09640	Myb transcription factor	Os01g0192300		MYB family transcription factor	Signaling
LOC_Os01g09700	aminotransferase, classes I and II, domain containing protein, expressed	Os01g0192900	ACC synthase (EC 4.1.1.14) (Fragment).		Signaling
LOC_Os01g09850	Zinc finger, C2H2-type domain containing protein	Os01g0195000		Zinc finger transcription factor	Signaling
LOC_Os01g09900	helix-loop-helix DNA-binding domain containing protein, expressed				Signaling
LOC_Os01g10370	AP2 domain containing protein, expressed	Os01g0200600	Pathogenesis-related transcriptional factor and ERF domain containing protein.	AP2 domain containing protein	Signaling
LOC_Os01g10840	CGMC_GSK.2 - CGMC includes CDA, MAPK, GSK3, and CLKC kinases, expressed	Os01g0205700	Shaggy-related protein kinase NtK-1 (EC 2.7.1.-).	MAP kinase	Signaling
LOC_Os01g10850	peroxidase precursor, putative, expressed	Os01g0205900	Peroxidase 52 precursor (EC 1.11.1.7) (Atperox P52) (ATP49).	peroxidase	Scavenging
LOC_Os01g11460	Zinc finger, RING/FYVE/PHD-type domain containing protein	Os01g0212700		Zinc finger transcription factor	Signaling
LOC_Os01g11520	Zinc finger, RING/FYVE/PHD-type domain containing protein	Os01g0213400		Zinc finger transcription factor	Signaling
LOC_Os01g11960	Zinc finger, PHD-type domain containing protein	Os01g0218900		Zinc finger transcription factor	Signaling
LOC_Os01g12150		Os01g0220900	Thaumatin, pathogenesis-related family protein.	Disease resistance protein family protein.	Signaling
LOC_Os01g12440	AP2 domain containing protein, expressed	Os01g0224100	Ethylene-responsive element binding factor.	AP2 domain containing protein	Signaling
LOC_Os01g12860	MYB family transcription factor	Os01g0229000		MYB family transcription factor	Signaling
LOC_Os01g13000	ethylene-responsive protein related, putative, expressed	Os01g0230200	Basic helix-loop-helix dimerisation region bHLH domain containing protein.	ethylene-responsive protein	Signaling
LOC_Os01g13200	abscisic acid insensitive 8, putative, expressed	Os01g0232800	SDL-1 protein.		Signaling
LOC_Os01g13480	glutaredoxin	Os01g0235900		glutaredoxin	Signaling
LOC_Os01g14010	Zinc finger, C2H2-type domain containing protein	Os01g0242200		Zinc finger transcription factor	Signaling
LOC_Os01g14370	Zinc finger, RING/FYVE/PHD-type domain containing protein	Os01g0246100		Zinc finger transcription factor	Signaling
LOC_Os01g14440	WRKY1v2	Os01g0246700		WRKY transcript factor	Signaling
LOC_Os01g14550	pathogen-related protein, putative, expressed	Os01g0248300	Conserved hypothetical protein.		Signaling
LOC_Os01g14590	pathogen-related protein, putative, expressed	Os01g0248500	Pathogen-related protein.		Signaling
LOC_Os01g14670	Cupin domain containing protein, expressed	Os01g0249200	Nectarin 1 precursor (EC 1.15.1.1) (Superoxide dismutase [Mn]).	Oxalate oxidase	Scavenging
LOC_Os01g14840	Zinc finger, C2H2-like domain containing protein	Os01g0251200		Zinc finger transcription factor	Signaling
LOC_Os01g14860	CGMC_GSK.1 - CGMC includes CDA, MAPK, GSK3, and CLKC kinases, expressed	Os01g0252100	Glycogen synthase kinase-3 homolog MsK-3 (EC 2.7.1.-).	MAP kinase	Signaling
LOC_Os01g14920	Zinc finger, CCHC-type domain containing protein	Os01g0252900		Zinc finger transcription factor	Signaling
LOC_Os01g15350	Zinc finger, CCCH-type domain containing protein	Os01g0257400		Zinc finger transcription factor	Signaling
LOC_Os01g15460	Zinc finger, CCCH-type domain containing protein	Os01g0258700		Zinc finger transcription factor	Signaling
LOC_Os01g15580	disease resistance protein RGA2, putative, expressed	Os01g0260500	Disease resistance protein family protein.	Disease resistance protein family protein.	Signaling
LOC_Os01g15630	Zinc finger, RING-type domain containing protein	Os01g0261100		Zinc finger transcription factor	Signaling
LOC_Os01g15810	peroxidase precursor, putative, expressed	Os01g0263000	Peroxidase 9 precursor (EC 1.11.1.7) (Atperox P9) (ATP18a).	peroxidase	Scavenging
LOC_Os01g15830	peroxidase precursor, putative, expressed	Os01g0263300	Peroxidase 72 precursor (EC 1.11.1.7) (Atperox P72) (PRXR8) (ATP6a).	peroxidase	Scavenging
LOC_Os01g15900	Zinc finger, Dof-type family protein	Os01g0264000		Zinc finger transcription factor	Signaling
LOC_Os01g15990	expressed protein				?
LOC_Os01g16000	CRAL/TRIO domain containing protein, expressed	Os01g0264700	Cellular retinaldehyde binding/alpha-tocopherol transport family protein.		Scavenging
LOC_Os01g16152	PrxR 2F	Os01g0266600		Peroxide Reductase	Scavenging
LOC_Os01g16370	NBS-LRR type disease resistance protein, putative, expressed	Os01g0269500	Disease resistance protein family protein.	R gene homologs	Signaling
LOC_Os01g16400	NB-ARC domain containing protein, expressed	Os01g0269800	Disease resistance protein family protein.	R gene homologs	Signaling
LOC_Os01g16450	peroxidase precursor, putative, expressed	Os01g0270300	Cationic peroxidase isozyme 40K precursor.	peroxidase	Scavenging
LOC_Os01g16810	MYB family transcription factor	Os01g0274800		MYB family transcription factor	Signaling
LOC_Os01g16950	Zinc finger, RING/FYVE/PHD-type domain containing protein	Os01g0276600		Zinc finger transcription factor	Signaling
LOC_Os01g17160	Zinc finger, DHHC-type domain containing protein	Os01g0278950		Zinc finger transcription factor	Signaling
LOC_Os01g18170	Cupin domain containing protein, expressed	Os01g0284500	Nectarin 1 precursor (EC 1.15.1.1) (Superoxide dismutase [Mn]).	Oxalate oxidase	Scavenging
LOC_Os01g18240	MYB family transcription factor	Os01g0285300		MYB family transcription factor	Signaling
LOC_Os01g18930	peroxidase precursor, putative	Os01g0293900	Haem peroxidase, plant/fungal/bacterial family protein.	peroxidase	Scavenging
LOC_Os01g19020	peroxidase precursor, putative, expressed	Os01g0294700	Haem peroxidase, plant/fungal/bacterial family protein.	peroxidase	Scavenging
LOC_Os01g19150	CGMC_GSK.3 - CGMC includes CDA, MAPK, GSK3, and CLKC kinases, expressed	Os01g0296100	Glycogen synthase kinase-3 homolog MsK-2 (EC 2.7.1.-).	MAP kinase	Signaling
LOC_Os01g19330	MYB family transcription factor	Os01g0298400		MYB family transcription factor	Signaling
LOC_Os01g19800	Zinc finger, RING/FYVE/PHD-type domain containing protein	Os01g0303600		Zinc finger transcription factor	Signaling
LOC_Os01g19970	MYB family transcription factor	Os01g0305900		MYB family transcription factor	Signaling
LOC_Os01g20930	Zinc finger, RING/FYVE/PHD-type domain containing protein	Os01g0311400		Zinc finger transcription factor	Signaling
LOC_Os01g21240	MLA6 protein, putative, expressed	Os01g0314700	Disease resistance protein family protein.	R gene homologs	signaling
LOC_Os01g22230	peroxidase precursor, putative, expressed	Os01g0326000	Peroxidase 1.	peroxidase	Scavenging
LOC_Os01g22249		Os01g0326300	Haem peroxidase, plant/fungal/bacterial family protein.	peroxidase	Scavenging
LOC_Os01g22336	peroxidase precursor, putative, expressed	Os01g0327000	Conserved hypothetical protein.	peroxidase	Scavenging
LOC_Os01g22352	peroxidase precursor, putative, expressed	Os01g0327100	Haem peroxidase, plant/fungal/bacterial family protein.	peroxidase	Scavenging
LOC_Os01g22370	peroxidase precursor, putative, expressed	Os01g0327400	Peroxidase 1.	peroxidase	Scavenging
LOC_Os01g23380	stripe rust resistance protein Yr10, putative, expressed	Os01g0335700	Disease resistance protein family protein.	Disease resistance protein family protein.	Signaling
LOC_Os01g24070	Zinc finger, NHR/GATA-type domain containing protein	Os01g0343300		Zinc finger transcription factor	Signaling
LOC_Os01g24550	bromelain precursor, putative, expressed				Signaling
LOC_Os01g24560	bromelain precursor, putative, expressed				Signaling
LOC_Os01g24600	bromelain precursor, putative, expressed				Signaling
LOC_Os01g24740	PrxR 2E-1	No Hit		Peroxide Reductase	Scavenging
LOC_Os01g25100	glutathione S-transferase, putative, expressed	Os01g0353400	Glutathione S-transferase GST 8 (EC 2.5.1.18).	glutathione S-transferase	Scavenging
LOC_Os01g25720	disease resistance protein RGA4, putative, expressed	Os01g0359400	Disease resistance protein family protein.	Disease resistance protein family protein.	Signaling
LOC_Os01g25820	respiratory burst oxidase, putative, expressed	Os01g0360200	Respiratory burst oxidase homolog.	respiratory burst oxidase	Signaling
LOC_Os01g27210	glutathione S-transferase, putative, expressed	Os01g0369700	Glutathione S-transferase GST 8 (EC 2.5.1.18).	glutathione S-transferase	Scavenging
LOC_Os01g27230	12-oxophytodienoate reductase, putative, expressed	Os01g0369900	NADH:flavin oxidoreductase/NADH oxidase family protein.	NADH oxidase	Scavenging
LOC_Os01g27260	glutathione S-transferase, putative, expressed	Os01g0370200	Glutathione-S-transferase 19E50.	glutathione S-transferase	Scavenging
LOC_Os01g27300	glutathione S-transferase GSTF1, putative	Os01g0370600	Glutathione-S-transferase 19E50.	glutathione S-transferase	Scavenging
LOC_Os01g27340	glutathione S-transferase, putative, expressed	Os01g0370900	Glutathione-S-transferase 19E50.	glutathione S-transferase	Scavenging
LOC_Os01g27360	glutathione S-transferase, putative, expressed	Os01g0371200	Glutathione S-transferase 1 (EC 2.5.1.18) (GST class-phi).	glutathione S-transferase	Scavenging
LOC_Os01g27380	glutathione S-transferase, putative, expressed	Os01g0371400	Glutathione S-transferase, C-terminal domain containing protein.	glutathione S-transferase	Scavenging
LOC_Os01g27390	glutathione S-transferase, putative, expressed	Os01g0371500	Glutathione-S-transferase 19E50.	glutathione S-transferase	Scavenging
LOC_Os01g27480	glutathione S-transferase, putative, expressed	Os01g0372400	Glutathione S-transferase, C-terminal domain containing protein.	glutathione S-transferase	Scavenging
LOC_Os01g27490	leucoanthocyanidin dioxygenase, putative, expressed	Os01g0372500	Leucoanthocyanidin dioxygenase 1.		Signaling
LOC_Os01g27630	glutathione S-transferase, putative, expressed	Os01g0374000	Glutathione transferase (EC 2.5.1.18).	glutathione S-transferase	Scavenging
LOC_Os01g28030	peroxidase precursor, putative, expressed	Os01g0378100	Peroxidase precursor (EC 1.11.1.7).	peroxidase	Scavenging
LOC_Os01g28450	SCP-like extracellular protein, expressed	Os01g0382000	Pathogenesis-related protein 1 precursor (PR-1).		Signaling
LOC_Os01g28500	SCP-like extracellular protein, expressed	Os01g0382400	Pathogenesis-related protein PRB1-2 precursor.		Signaling
LOC_Os01g32660	STE_MEK_ste7_MAP2K.2 - STE kinases include homologs to sterile 7, sterile 11 and sterile 20 from yeast, expressed	Os01g0510100	MAP kinase kinase 1.	MAP kinase kinase	Signaling
LOC_Os01g32670	expressed protein				Signaling
LOC_Os01g33684	disease resistance RPP13-like protein 1, putative, expressed	Os01g0520600	Disease resistance protein family protein.	Disease resistance protein family protein.	Signaling
LOC_Os01g33810	disease resistance protein RPM1, putative, expressed	Os01g0521600	Disease resistance protein family protein.	Disease resistance protein family protein.	Signaling
LOC_Os01g34060	MYB family transcription factor	Os01g0524500		MYB family transcription factor	Signaling
LOC_Os01g35254	transposon protein, putative, CACTA, En/Spm sub-class	Os01g0536600	Disease resistance protein family protein.	Disease resistance protein family protein.	Signaling
LOC_Os01g36240	peroxidase precursor, putative, expressed	Os01g0543100	Peroxidase 72 precursor (EC 1.11.1.7) (Atperox P72) (PRXR8) (ATP6a).	peroxidase	Scavenging
LOC_Os01g36460	MYB family transcription factor	Os01g0545100		MYB family transcription factor	Signaling
LOC_Os01g36640	disease resistance protein RPM1, putative, expressed	Os01g0547000	LRR19.	Disease resistance protein family protein.	Signaling
LOC_Os01g36670	Zinc finger, RING/FYVE/PHD-type domain containing protein	Os01g0547200		Zinc finger transcription factor	Signaling
LOC_Os01g37000	carboxyl-terminal peptidase, putative, expressed				?
LOC_Os01g37750	glutathione S-transferase, putative, expressed	Os01g0558100	Glutathione S-transferase TSI-1 (EC 2.5.1.18) (Glutathione S- transferase 1).	glutathione S-transferase	Scavenging
LOC_Os01g37832	thioredoxin	Os01g0559000		thioredoxin	Scavenging
LOC_Os01g39020	HSF-type DNA-binding domain containing protein	Os01g0571300		Heat stress transcription factor	Signaling
LOC_Os01g39100	Zinc finger, CCCH-type domain containing protein	Os01g0572100		Zinc finger transcription factor	Signaling
LOC_Os01g39110	Zinc finger, C2H2-type domain containing protein	Os01g0572300		Zinc finger transcription factor	Signaling
LOC_Os01g39960	lycopene epsilon cyclase, chloroplast precursor, putative, expressed	Os01g0581300	Lycopene epsilon-cyclase.		Signaling
LOC_Os01g40094	protein phosphatase 2C, putative, expressed	Os01g0583100	Protein phosphatase 2C ABI2 (EC 3.1.3.16) (PP2C) (Abscisic acid- insensitive 2).	protein phosphatase 2C	signaling
LOC_Os01g40110	Zinc finger, C2H2, LYAR-type domain containing protein	Os01g0583200		Zinc finger transcription factor	Signaling
LOC_Os01g40120	Zinc finger, C2H2, LYAR-type domain containing protein	Os01g0583300		Zinc finger transcription factor	Signaling
LOC_Os01g40260	WRKY77	Os01g0584900		WRKY transcript factor	Signaling
LOC_Os01g40430	WRKY27	Os01g0586800		WRKY transcript factor	Signaling
LOC_Os01g40870	aldehyde dehydrogenase, mitochondrial precursor, putative, expressed				?
LOC_Os01g41890	MLA1, putative, expressed	Os01g0603100	Disease resistance protein family protein.	R gene homologs	signaling
LOC_Os01g42500	Zinc finger, RING/FYVE/PHD-type domain containing protein	Os01g0610700		Zinc finger transcription factor	Signaling
LOC_Os01g42710	Zinc finger, LSD1-type domain containing protein	Os01g0612700		Zinc finger transcription factor	Signaling
LOC_Os01g43180	MYB family transcription factor	No Hit		MYB family transcription factor	Signaling
LOC_Os01g43330	extra-large G-protein-related, putative, expressed	Os01g0621300	Conserved hypothetical protein.		Signaling
LOC_Os01g43550	WRKY12	Os01g0624700		WRKY transcript factor	Signaling
LOC_Os01g43590	Heat stress transcription factor 2	Os01g0625300		Heat stress transcription factor	Signaling
LOC_Os01g43650	WRKY11	Os01g0626400		WRKY transcript factor	Signaling
LOC_Os01g43910	CGMC_MAPKCMGC_2.4 - CGMC includes CDA, MAPK, GSK3, and CLKC kinases, expressed	Os01g0629900	Blast and wounding induced mitogen-activated protein kinase.	MAP kinase	Signaling
LOC_Os01g44390	MYB family transcription factor	Os01g0635200		MYB family transcription factor	Signaling
LOC_Os01g45090	MYB family transcription factor	Os01g0637800		MYB family transcription factor	Signaling
LOC_Os01g45620	CGMC_MAPKCMGC_2.5 - CGMC includes CDA, MAPK, GSK3, and CLKC kinases, expressed	Os01g0643800	Mitogen-activated protein kinase.	MAP kinase	Signaling
LOC_Os01g46800	WRKY15	Os01g0656400		WRKY transcript factor	Signaling
LOC_Os01g46870	AP2 domain containing protein, expressed	Os01g0657400	Ethylene responsive element binding factor 5 (AtERF5).	AP2 domain containing protein	Signaling
LOC_Os01g47360	Zinc finger, NHR/GATA-type domain containing protein	Os01g0662800		Zinc finger transcription factor	Signaling
LOC_Os01g47530	MAPK8	Os01g0665200	Blast and wounding induced mitogen-activated protein kinase.	MAP Kinase	Signaling
LOC_Os01g47560	WRKY16	Os01g0665500		WRKY transcript factor	Signaling
LOC_Os01g47580	lipid phosphatase protein	Os01g0666000		lipid phosphatase	Signaling
LOC_Os01g47740	Zinc finger, RING/FYVE/PHD-type domain containing protein	Os01g0667700		Zinc finger transcription factor	Signaling
LOC_Os01g48420	PrxR-2C	Os01g0675100		Peroxide Reductase	Scavenging
LOC_Os01g49160	MYB family transcription factor	Os01g0685400		MYB family transcription factor	Signaling
LOC_Os01g49240	limonoid UDP-glucosyltransferase, putative, expressed				?
LOC_Os01g49710	glutathione S-transferase, putative, expressed	Os01g0692000	Glutathione S-transferase GST 26 (EC 2.5.1.18).	glutathione S-transferase	Scavenging
LOC_Os01g49720	glutathione S-transferase, putative, expressed	Os01g0692100	Glutathione S-transferase GST 37 (EC 2.5.1.18).	glutathione S-transferase	Scavenging
LOC_Os01g49820	lipid phosphatase protein	Os01g0693300		lipid phosphatase	Signaling
LOC_Os01g50110	MYB family transcription factor	Os01g0695900		MYB family transcription factor	Signaling
LOC_Os01g50370	STE_MEKK_ste11_MAP3K.4 - STE kinases include homologs to sterile 7, sterile 11 and sterile 20 from yeast, expressed	Os01g0699100	Protein kinase domain containing protein.	MAP kinase	Signaling
LOC_Os01g50400	STE_MEKK_ste11_MAP3K.5 - STE kinases include homologs to sterile 7, sterile 11 and sterile 20 from yeast, expressed	Os01g0699400	Protein kinase domain containing protein.	MAP kinase	Signaling
LOC_Os01g50410	STE_MEKK_ste11_MAP3K.6 - STE kinases include homologs to sterile 7, sterile 11 and sterile 20 from yeast, expressed	Os01g0699500	Protein kinase domain containing protein.	MAP kinase	Signaling
LOC_Os01g50420	STE_MEKK_ste11_MAP3K.7 - STE kinases include homologs to sterile 7, sterile 11 and sterile 20 from yeast, expressed	Os01g0699600	Protein kinase domain containing protein.	MAP kinase	Signaling
LOC_Os01g50720	MYB family transcription factor	Os01g0702700		MYB family transcription factor	Signaling
LOC_Os01g50750	Zinc finger, RING/FYVE/PHD-type domain containing protein	Os01g0703300		Zinc finger transcription factor	Signaling
LOC_Os01g50849	expressed protein	Os01g0704400	Thaumatin, pathogenesis-related family protein.		Signaling
LOC_Os01g50910	late embryogenesis abundant protein, group 3, putative, expressed				?
LOC_Os01g51260	MYB family transcription factor	Os01g0709000		MYB family transcription factor	Signaling
LOC_Os01g51690	WRKY59	Os01g0714800		WRKY transcript factor	Signaling
LOC_Os01g52030	Zinc finger, AN1-type domain containing protein	Os01g0718000		Zinc finger transcription factor	Signaling
LOC_Os01g53040	WRKY14	Os01g0730700		WRKY transcript factor	Signaling
LOC_Os01g53090	pathogen-related protein, putative, expressed	Os01g0731100	Conserved hypothetical protein.		Signaling
LOC_Os01g53130	Zinc finger, RING/FYVE/PHD-type domain containing protein	Os01g0731800		Zinc finger transcription factor	Signaling
LOC_Os01g53220	Heat stress transcription factor 3	Os01g0733200		Heat stress transcription factor	Signaling
LOC_Os01g53260	WRKY23	Os01g0734000		WRKY transcript factor	Signaling
LOC_Os01g53294	respiratory burst oxidase protein B, putative, expressed	Os01g0734200	RbohAOsp (Fragment).	respiratory burst oxidase	Signaling
LOC_Os01g53500	Zinc finger, RING/FYVE/PHD-type domain containing protein	Os01g0736600		Zinc finger transcription factor	Signaling
LOC_Os01g53920	receptor-like protein kinase 5 precursor, putative, expressed				Signaling
LOC_Os01g54550	HSF-type DNA-binding domain containing protein	Os01g0749300		Heat stress transcription factor	Signaling
LOC_Os01g54600	WRKY13	Os01g0750100		WRKY transcript factor	Signaling
LOC_Os01g54890	ethylene-responsive transcription factor 2, putative, expressed	Os01g0752500	AP2 domain transcription factor RAP2.3 (Related to AP2 protein 3) (Cadmium-induced protein AS30).	ethylene-responsive protein	Signaling
LOC_Os01g55080	hypothetical protein				?
LOC_Os01g55110	Zinc finger, RING/FYVE/PHD-type domain containing protein	Os01g0755700		Zinc finger transcription factor	Signaling
LOC_Os01g55500	nucleobase-ascorbate transporter, putative, expressed	Os01g0759900	Permease 1.	nucleobase-ascorbate transporter	Signaling
LOC_Os01g55830	glutathione S-transferase, putative, expressed	Os01g0764000	Glutathione S-transferase II.	glutathione S-transferase	Scavenging
LOC_Os01g56070	Zinc finger, RING/FYVE/PHD-type domain containing protein	Os01g0766200		Zinc finger transcription factor	Signaling
LOC_Os01g56420	copper transporter 1, putative, expressed				?
LOC_Os01g57110	Zinc finger, RING/FYVE/PHD-type domain containing protein	Os01g0779400		Zinc finger transcription factor	Signaling
LOC_Os01g57270	disease resistance RPP13-like protein 1, putative, expressed	Os01g0781100	Rust resistance-like protein RP1.	Disease resistance protein family protein.	Signaling
LOC_Os01g57310		Os01g0781700	Disease resistance protein family protein.	Disease resistance protein family protein.	Signaling
LOC_Os01g57650	Zinc finger, C2H2-type domain containing protein	Os01g0785900		Zinc finger transcription factor	Signaling
LOC_Os01g57730	peroxidase precursor, putative, expressed	Os01g0787000	Haem peroxidase, plant/fungal/bacterial family protein.	peroxidase	Scavenging
LOC_Os01g57770	OsPOP4 - Putative Prolyl Oligopeptidase homologue, expressed	Os01g0787600	Ethylene-induced esterase.		Signaling
LOC_Os01g57870	disease resistance protein RPS2, putative, expressed	Os01g0788500	Disease resistance gene analog PIC21 (Fragment).	Disease resistance protein family protein.	Signaling
LOC_Os01g58400	Zinc finger, RING/FYVE/PHD-type domain containing protein	Os01g0796700		Zinc finger transcription factor	Signaling
LOC_Os01g58420	AP2 domain containing protein, expressed	Os01g0797600	Ethylene responsive element binding factor3 (OsERF3).	AP2 domain containing protein	Signaling
LOC_Os01g58520	disease resistance protein, putative, expressed	Os01g0799000	Conserved hypothetical protein.	Disease resistance protein family protein.	Signaling
LOC_Os01g58530	NB-ARC/LRR disease resistance protein, putative, expressed	Os01g0799100	Hypothetical protein.	R gene homologs	Signaling
LOC_Os01g58780	Zinc finger, RING/FYVE/PHD-type domain containing protein	Os01g0802000		Zinc finger transcription factor	Signaling
LOC_Os01g59660	MYB family transcription factor	Os01g0812000		MYB family transcription factor	Signaling
LOC_Os01g59980	Zinc finger, RanBP2-type domain containing protein	Os01g0815700		Zinc finger transcription factor	Signaling
LOC_Os01g60080	monocopper oxidase, putative, expressed	Os01g0816700	L-ascorbate oxidase homolog precursor (EC 1.10.3.3) (Ascorbase).	monocopper oxidase	Scavenging
LOC_Os01g60490	WRKY22	Os01g0820400		WRKY transcript factor	Signaling
LOC_Os01g60540	WRKY20	Os01g0820900		WRKY transcript factor	Signaling
LOC_Os01g60640	WRKY21	Os01g0821600		WRKY transcript factor	Signaling
LOC_Os01g61080	WRKY24	Os01g0826400		WRKY transcript factor	Signaling
LOC_Os01g61320	thioredoxin	Os01g0829000		thioredoxin	Scavenging
LOC_Os01g61350	glutaredoxin	Os01g0829400		glutaredoxin	Signaling
LOC_Os01g61410	NADH-ubiquinone oxidoreductase	Os01g0830100		NADH-ubiquinone oxidoreductase	Scavenging
LOC_Os01g61420	Zinc finger, RING/FYVE/PHD-type domain containing protein	Os01g0830200		Zinc finger transcription factor	Signaling
LOC_Os01g61610	gibberellin 20 oxidase 2, putative, expressed				?
LOC_Os01g61830	Zinc finger, CCCH-type domain containing protein	Os01g0834700		Zinc finger transcription factor	Signaling
LOC_Os01g61880	respiratory burst oxidase, putative, expressed	Os01g0835500	Respiratory burst oxidase homolog.	respiratory burst oxidase	Signaling
LOC_Os01g62130	Zinc finger, C2H2-like domain containing protein	Os01g0838600		Zinc finger transcription factor	Signaling
LOC_Os01g62410	MYB family transcription factor	Os01g0841500		MYB family transcription factor	Signaling
LOC_Os01g62660	MYB family transcription factor	Os01g0844900		MYB family transcription factor	Signaling
LOC_Os01g62840	mannose-1-phosphate guanyltransferase, putative, expressed	Os01g0847200	Mannose-1-phosphate guanyltransferase (EC 2.7.7.13) (ATP-mannose-1- phosphate guanylyltransferase) (GDP-mannose pyrophosphorylase) (NDP- hexose pyrophosphorylase).		Signaling
LOC_Os01g63060	phosphatidic acid phosphatase-related	Os01g0850100		Phosphatidic acid phosphatase	signaling
LOC_Os01g63150	Zinc finger, RING/FYVE/PHD-type domain containing protein	Os01g0850200		Zinc finger transcription factor	Signaling
LOC_Os01g63160	MYB family transcription factor	Os01g0850400		MYB family transcription factor	Signaling
LOC_Os01g63460	MYB family transcription factor	Os01g0853700		MYB family transcription factor	Signaling
LOC_Os01g63680	MYB family transcription factor	Os01g0855400		MYB family transcription factor	Signaling
LOC_Os01g63870	nucleobase-ascorbate transporter, putative, expressed	Os01g0857500	Conserved hypothetical protein.	nucleobase-ascorbate transporter	Signaling
LOC_Os01g64000	bZIP transcription factor, putative, expressed	Os01g0859300	ABA response element binding factor.	bZIP transcription factor	Signaling
LOC_Os01g64360	MYB family transcription factor	Os01g0863300		MYB family transcription factor	Signaling
LOC_Os01g64570	Zinc finger, RING/FYVE/PHD-type domain containing protein	Os01g0865700		Zinc finger transcription factor	Signaling
LOC_Os01g64590	dof zinc finger domain containing protein, putative, expressed	Os01g0865800	AOBP (Ascorbate oxidase promoter-binding protein).		Signaling
LOC_Os01g64790	AP2 domain containing protein, expressed	Os01g0868000	Pathogenesis-related transcriptional factor and ERF domain containing protein.	AP2 domain containing protein	Signaling
LOC_Os01g64810	Zinc finger, DHHC-type domain containing protein	Os01g0868200		Zinc finger transcription factor	Signaling
LOC_Os01g65090	aminotransferase, classes I and II, domain containing protein, expressed	Os01g0871300	1-aminocyclopropane-1-carboxylate synthase family protein.		Signaling
LOC_Os01g65220	Zinc finger, CCHC-type domain containing protein	Os01g0872700		Zinc finger transcription factor	Signaling
LOC_Os01g65230	3-phosphoinositide-dependent protein kinase-1 (PDK1)	Os01g0872800			Signaling
LOC_Os01g65370	MYB family transcription factor	Os01g0874300		MYB family transcription factor	Signaling
LOC_Os01g65600	Zinc finger, RING/FYVE/PHD-type domain containing protein	Os01g0877500		Zinc finger transcription factor	Signaling
LOC_Os01g65760	Zinc finger, CCHC-type domain containing protein	No Hit		Zinc finger transcription factor	Signaling
LOC_Os01g66420	Zinc finger, RING/FYVE/PHD-type domain containing protein	Os01g0887700		Zinc finger transcription factor	Signaling
LOC_Os01g66890	Zinc finger, TAZ-type domain containing protein	Os01g0893400		Zinc finger transcription factor	Signaling
LOC_Os01g66970	Zinc finger, RING/FYVE/PHD-type domain containing protein	Os01g0894600		Zinc finger transcription factor	Signaling
LOC_Os01g67520	VTC2, putative, expressed	Os01g0901300	Conserved hypothetical protein.		Signaling
LOC_Os01g67850	Zinc finger, RING/FYVE/PHD-type domain containing protein	Os01g0905700		Zinc finger transcription factor	Signaling
LOC_Os01g68020	Zinc finger, TAZ-type domain containing protein	Os01g0908200		Zinc finger transcription factor	Signaling
LOC_Os01g68480	thioredoxin F	Os01g0913000		thioredoxin	Scavenging
LOC_Os01g68740	loricrin, putative, expressed				?
LOC_Os01g68860	Zinc finger, CCCH-type domain containing protein	Os01g0917400		Zinc finger transcription factor	Signaling
LOC_Os01g68900	Zinc finger, RING/FYVE/PHD-type domain containing protein	Os01g0917900		Zinc finger transcription factor	Signaling
LOC_Os01g69040	Zinc finger, RING/FYVE/PHD-type domain containing protein	Os01g0919500		Zinc finger transcription factor	Signaling
LOC_Os01g70100	Zinc finger, DHHC-type domain containing protein	Os01g0925300		Zinc finger transcription factor	Signaling
LOC_Os01g70570	Acetyltransferase	Os01g0931300			Signaling
LOC_Os01g70770	glutathione S-transferase, putative, expressed	Os01g0933900	Glutathione transferase III(B) (EC 2.5.1.18).	glutathione S-transferase	Scavenging
LOC_Os01g70930	leucoanthocyanidin dioxygenase, putative, expressed	Os01g0935400	2OG-Fe(II) oxygenase domain containing protein.		Signaling
LOC_Os01g71100	expressed protein	Os01g0937300	Disease resistance protein family protein.		Signaling
LOC_Os01g71106		Os01g0937400	Disease resistance protein family protein.	Disease resistance protein family protein.	Signaling
LOC_Os01g71114		Os01g0937400	Disease resistance protein family protein.	Disease resistance protein family protein.	Signaling
LOC_Os01g72120	glutathione S-transferase, putative, expressed	Os01g0949700	Glutathione S-transferase, C-terminal domain containing protein.	glutathione S-transferase	Scavenging
LOC_Os01g72140	glutathione S-transferase, putative, expressed	Os01g0949800	Glutathione S-transferase GST 28 (EC 2.5.1.18) (Fragment).	glutathione S-transferase	Scavenging
LOC_Os01g72150	glutathione S-transferase, putative, expressed	Os01g0949900	GST7 protein (EC 2.5.1.18).	glutathione S-transferase	Scavenging
LOC_Os01g72160	glutathione S-transferase, putative, expressed	Os01g0950000	Glutathione S-transferase, C-terminal domain containing protein.	glutathione S-transferase	Scavenging
LOC_Os01g72170	glutathione S-transferase, putative, expressed	Os01g0950300	Glutathione S-transferase GST 29 (EC 2.5.1.18).	glutathione S-transferase	Scavenging
LOC_Os01g72300	Cupin domain containing protein, expressed	Os01g0952100	Nectarin 1 precursor (EC 1.15.1.1) (Superoxide dismutase [Mn]).	Oxalate oxidase	Scavenging
LOC_Os01g72550	calcium-binding protein CML19	Os01g0955500		Calcium ion binding protein	Signaling
LOC_Os01g72680	disease resistance protein RPS2, putative	Os01g0956800	Disease resistance protein family protein.	Disease resistance protein family protein.	Signaling
LOC_Os01g72900	abscisic stress-ripening, putative, expressed	Os01g0959100	Abscisic stress ripening protein 1.		Signaling
LOC_Os01g72910	abscisic stress-ripening, putative, expressed	Os01g0959200	Abscisic stress ripening protein 1.		Signaling
LOC_Os01g72940	Calcium-binding protein domain containing protein	Os01g0959800		Calcium ion binding protein	Signaling
LOC_Os01g73000	Zinc finger, RING/FYVE/PHD-type domain containing protein	Os01g0960500		Zinc finger transcription factor	Signaling
LOC_Os01g73150	Zinc finger, HIT-type domain containing protein	Os01g0962500		Zinc finger transcription factor	Signaling
LOC_Os01g73170	peroxidase precursor, putative, expressed	Os01g0962700	Peroxidase 12 precursor (EC 1.11.1.7) (Atperox P12) (PRXR6) (ATP4a).	peroxidase	Scavenging
LOC_Os01g73190	peroxidase precursor, putative, expressed	Os01g0962900	Peroxidase (EC 1.11.1.7) (Fragment).	peroxidase	Scavenging
LOC_Os01g73200	peroxidase precursor, putative, expressed	Os01g0963000	Peroxidase BP 1 precursor.	peroxidase	Scavenging
LOC_Os01g73220	peroxidase precursor, putative, expressed	Os01g0963200	Peroxidase BP 1 precursor.	peroxidase	Scavenging
LOC_Os01g73234	thioredoxin	Os01g0963400		thioredoxin	Scavenging
LOC_Os01g73250	abscisic stress-ripening, putative, expressed	Os01g0963600	ABA/WDS induced protein family protein.		Signaling
LOC_Os01g74020	MYB family transcription factor	Os01g0971800		MYB family transcription factor	Signaling
LOC_Os01g74040	Zinc finger, RING/FYVE/PHD-type domain containing protein	Os01g0972000		Zinc finger transcription factor	Signaling
LOC_Os01g74110	zinc transporter 2 precursor, putative, expressed				Signaling
LOC_Os01g74140	WRKY17	Os01g0972800		WRKY transcript factor	Signaling
LOC_Os01g74320	Zinc finger, RING/FYVE/PHD-type domain containing protein	Os01g0974400		Zinc finger transcription factor	Signaling
LOC_Os01g74410	MYB family transcription factor	Os01g0975300		MYB family transcription factor	Signaling
LOC_Os01g74540	Zinc finger, NHR/GATA-type domain containing protein	Os01g0976800		Zinc finger transcription factor	Signaling
LOC_Os01g74590	MYB family transcription factor	Os01g0977300		MYB family transcription factor	Signaling
LOC_Os02g01700	Zinc finger, RING/FYVE/PHD-type domain containing protein	Os02g0106600		Zinc finger transcription factor	Signaling
LOC_Os02g02160	hypothetical protein				?
LOC_Os02g02390	Heat shock factor protein hsf8-like	Os02g0115600			Signaling
LOC_Os02g02400	catalase isozyme A, putative, expressed	Os02g0115700	Catalase isozyme A (EC 1.11.1.6) (CAT-A).	catalase	Scavenging
LOC_Os02g02670	NBS-LRR disease resistance protein, putative	Os02g0118900	Disease resistance protein family protein.	R gene homologs	Signaling
LOC_Os02g02680	NBS-LRR disease resistance protein, putative, expressed	Os02g0119000	NBS-LRR disease resistance protein homologue (Fragment).	R gene homologs	Signaling
LOC_Os02g03020	EF-hand Ca2+-binding protein CCD1	Os02g0122600			Signaling
LOC_Os02g03220	Zinc finger, RING-type domain containing protein	Os02g0124700		Zinc finger transcription factor	Signaling
LOC_Os02g04030	phosphatidylinositol transfer, putative, expressed	Os02g0133200	Cellular retinaldehyde binding/alpha-tocopherol transport family protein.		Signaling
LOC_Os02g04230	CGMC_MAPKCMGC_2.7 - CGMC includes CDA, MAPK, GSK3, and CLKC kinases, expressed	Os02g0135200	Blast and wounding induced mitogen-activated protein kinase.	MAP kinase	Signaling
LOC_Os02g05480	MAPK3	Os02g0148100	MAP kinase MAPK2 (MAP kinase 3).	MAP Kinase	Signaling
LOC_Os02g05610	Zinc finger, C2H2-like domain containing protein	Os02g0149600		Zinc finger transcription factor	Signaling
LOC_Os02g06330	AP2 domain containing protein, expressed	Os02g0158000	Pathogenesis-related transcriptional factor and ERF domain containing protein.	AP2 domain containing protein	Signaling
LOC_Os02g06630	peroxidase precursor, putative, expressed	Os02g0161800	Peroxidase precursor (EC 1.11.1.7).	peroxidase	Scavenging
LOC_Os02g06890	Zinc finger, C2H2-type domain containing protein	Os02g0164800		Zinc finger transcription factor	Signaling
LOC_Os02g06920	Zinc finger, RING/FYVE/PHD-type domain containing protein	Os02g0165000		Zinc finger transcription factor	Signaling
LOC_Os02g07160	glyoxalase family protein, putative, expressed	Os02g0168100	4-hydroxyphenylpyruvate dioxygenase (EC 1.13.11.27) (4HPPD) (HPD) (HPPDase).		Signaling
LOC_Os02g07170	MYB family transcription factor	Os02g0168200		MYB family transcription factor	Signaling
LOC_Os02g07770	Myb transcription factor	Os02g0174000		MYB family transcription factor	Signaling
LOC_Os02g07930	Zinc finger, B-box domain containing protein	Os02g0175950		Zinc finger transcription factor	Signaling
LOC_Os02g08440	WRKY71	Os02g0181300		WRKY transcript factor	Signaling
LOC_Os02g09650	AP2 domain containing protein, expressed	Os02g0189600	Ethylene responsive element binding factor3 (OsERF3).	AP2 domain containing protein	Signaling
LOC_Os02g09670	Myb transcription factor	Os02g0189566		MYB family transcription factor	Signaling
LOC_Os02g09750	lycopene beta cyclase, chloroplast precursor, putative, expressed	Os02g0190600	Lycopene beta-cyclase.		Signaling
LOC_Os02g09910	Zinc finger, RING/FYVE/PHD-type domain containing protein	Os02g0192300		Zinc finger transcription factor	Signaling
LOC_Os02g09940	peroxiredoxin, putative, expressed	Os02g0192700	Thioredoxin peroxidase.	peroxidase	Scavenging
LOC_Os02g10200	Zinc finger, AN1-type domain containing protein	Os02g0195600		Zinc finger transcription factor	Signaling
LOC_Os02g10650	CRAL/TRIO domain containing protein, expressed	Os02g0200000	Cellular retinaldehyde binding/alpha-tocopherol transport family protein.		Scavenging
LOC_Os02g10900	NB-ARC domain containing protein, expressed	Os02g0203500	Disease resistance protein family protein.	R gene homologs	Signaling
LOC_Os02g11070	3-ketoacyl-CoA synthase, putative, expressed	Os02g0205500	Naringenin-chalcone synthase family protein.	3-ketoacyl-CoA synthase	Scavenging
LOC_Os02g13800	Heat stress transcription factor 5	Os02g0232000		Heat stress transcription factor	Signaling
LOC_Os02g13810	Zinc finger, RING/FYVE/PHD-type domain containing protein	Os02g0232100		Zinc finger transcription factor	Signaling
LOC_Os02g13890	Zinc finger, RING/FYVE/PHD-type domain containing protein	Os02g0233100		Zinc finger transcription factor	Signaling
LOC_Os02g14130	CGMC_GSK.4 - CGMC includes CDA, MAPK, GSK3, and CLKC kinases, expressed	Os02g0236200	Shaggy-related protein kinase eta (EC 2.7.1.-) (ASK-eta).	MAP kinase	Signaling
LOC_Os02g14160	peroxidase precursor, putative, expressed	Os02g0236600	Peroxidase P7 (EC 1.11.1.7) (TP7).	peroxidase	Scavenging
LOC_Os02g14170	peroxidase precursor, putative, expressed	Os02g0236800	Peroxidase P7 (EC 1.11.1.7) (TP7).	peroxidase	Scavenging
LOC_Os02g14180	peroxidase precursor, putative	Os02g0237000	Peroxidase (EC 1.11.1.7).	peroxidase	Scavenging
LOC_Os02g14430	peroxidase precursor, putative, expressed	Os02g0240100	Peroxidase (EC 1.11.1.7).	peroxidase	Scavenging
LOC_Os02g14440	peroxidase precursor, putative, expressed	Os02g0240300	Plant peroxidase family protein.	peroxidase	Scavenging
LOC_Os02g14460	peroxidase precursor, putative	Os02g0240500	Peroxidase (EC 1.11.1.7).	peroxidase	Scavenging
LOC_Os02g14490	MYB family transcription factor	Os02g0241200		MYB family transcription factor	Signaling
LOC_Os02g14720	Zinc finger, RING-type domain containing protein	Os02g0244100		Zinc finger transcription factor	Signaling
LOC_Os02g15120	Zinc finger, RING/FYVE/PHD-type domain containing protein	Os02g0249300		Zinc finger transcription factor	Signaling
LOC_Os02g15520	Zinc finger, BED-type predicted domain containing protein	Os02g0254550		Zinc finger transcription factor	Signaling
LOC_Os02g15820	extra-large G-protein-related, putative, expressed	Os02g0258300	FYVE/PHD zinc finger domain containing protein.		Signaling
LOC_Os02g16060	RGA-1, putative, expressed	Os02g0261300	Disease resistance protein family protein.	Disease resistance protein family protein.	Signaling
LOC_Os02g16070	lr1 disease resistance protein, putative	Os02g0261400	Hypothetical protein.		Signaling
LOC_Os02g16540	WRKY39v2	Os02g0265200		WRKY transcript factor	Signaling
LOC_Os02g16640	Zinc finger, U1-C type domain containing protein	Os02g0266100		Zinc finger transcription factor	Signaling
LOC_Os02g17190	MYB family transcription factor	Os02g0271900		MYB family transcription factor	Signaling
LOC_Os02g17304	resistance protein, putative, expressed	Os02g0272900	Disease resistance protein family protein.	Disease resistance protein family protein.	Signaling
LOC_Os02g17650	tocopherol cyclase, chloroplast precursor, putative, expressed	Os02g0276500	Tocopherol cyclase.		Signaling
LOC_Os02g17680	ethylene-responsive protein related, putative, expressed	Os02g0276900	Basic helix-loop-helix dimerisation region bHLH domain containing protein.	ethylene-responsive protein	Signaling
LOC_Os02g17940	leucoanthocyanidin dioxygenase, putative, expressed	Os02g0280700	Isopenicillin N synthase family protein.		Signaling
LOC_Os02g18000	disease resistance protein RGA2, putative, expressed	Os02g0281200	Disease resistance protein family protein.	Disease resistance protein family protein.	Signaling
LOC_Os02g18080	NB-ARC domain containing protein, expressed	Os02g0282000	Disease resistance protein family protein.	R gene homologs	Signaling
LOC_Os02g18140	NBS type disease resistance protein, putative, expressed	Os02g0282500	NBS-LRR protein (Fragment).	R gene homologs	Signaling
LOC_Os02g18510	stripe rust resistance protein Yr10, putative	Os02g0286700	Disease resistance protein family protein.	Disease resistance protein family protein.	Signaling
LOC_Os02g19804	Zinc finger, RING/FYVE/PHD-type domain containing protein	Os02g0301000		Zinc finger transcription factor	Signaling
LOC_Os02g19890	stripe rust resistance protein Yr10, putative, expressed	Os02g0301800	Disease resistance protein family protein.	Disease resistance protein family protein.	Signaling
LOC_Os02g19924	aminotransferase, classes I and II, domain containing protein, expressed	Os02g0302400	1-aminocyclopropane-1-carboxylate synthase family protein.		Signaling
LOC_Os02g20210	disease resistance protein RGA1, putative	Os02g0305300	Disease resistance protein family protein.	Disease resistance protein family protein.	Signaling
LOC_Os02g21300	transposon protein(unclassified)	Os02g0318100			Signaling
LOC_Os02g21460	uncharacterized protein yqjG, putative, expressed	Os02g0319300	Glutathione S-transferase, C-terminal-like domain containing protein.		Signaling
LOC_Os02g22020	MYB family transcription factor	Os02g0325600		MYB family transcription factor	Signaling
LOC_Os02g26430	WRKY42	Os02g0462800		WRKY transcript factor	Signaling
LOC_Os02g26770	trans-cinnamate 4-monooxygenase, putative, expressed				?
LOC_Os02g26810	trans-cinnamate 4-monooxygenase, putative, expressed				?
LOC_Os02g27610	Calcium-binding protein calmodulin	Os02g0477550		Calcium ion binding protein	Signaling
LOC_Os02g28870	Zinc finger, RING/FYVE/PHD-type domain containing protein	Os02g0490000		Zinc finger transcription factor	Signaling
LOC_Os02g29340	Heat stress transcription factor 6	Os02g0496100		Heat stress transcription factor	Signaling
LOC_Os02g29550	AP2 domain containing protein, expressed	Os02g0499000	Pathogenesis-related transcriptional factor and ERF domain containing protein.	AP2 domain containing protein	Signaling
LOC_Os02g30700	MYB family transcription factor	Os02g0511200		MYB family transcription factor	Signaling
LOC_Os02g31150	Zinc finger, RING/FYVE/PHD-type domain containing protein	Os02g0516600		Zinc finger transcription factor	Signaling
LOC_Os02g32420	Zinc finger, RING-type domain containing protein	Os02g0524550		Zinc finger transcription factor	Signaling
LOC_Os02g32590	Heat stress transcription factor 7	Os02g0527300		Heat stress transcription factor	Signaling
LOC_Os02g32840	Zinc finger, AN1-type domain containing protein	Os02g0530300		Zinc finger transcription factor	Signaling
LOC_Os02g33030	bifunctional monodehydroascorbate reductase and carbonic anhydrasenectarin-3 precursor, putative, expressed	Os02g0533300	Carbonic anhydrase, eukaryotic family protein.		Signaling
LOC_Os02g33450	2-cys PrxR	Os02g0537700		Peroxi reductase	Scavenging
LOC_Os02g33590	Zinc finger, RING/FYVE/PHD-type domain containing protein	Os02g0539200		Zinc finger transcription factor	Signaling
LOC_Os02g33820	abscisic stress-ripening, putative, expressed	Os02g0543000	Abscisic stress ripening protein 1.		Signaling
LOC_Os02g33840	F-box domain containing protein, expressed				Signaling
LOC_Os02g34630	MYB family transcription factor	Os02g0551400		MYB family transcription factor	Signaling
LOC_Os02g34680	Zinc finger, C2H2-type domain containing protein	Os02g0551900		Zinc finger transcription factor	Signaling
LOC_Os02g34760	Zinc finger, CCHC-type domain containing protein	Os02g0552700		Zinc finger transcription factor	Signaling
LOC_Os02g34810	OsAPx8 - Thylakoid-bound Ascorbate Peroxidase encoding gene 5,8, expressed	Os02g0553200	Thylakoid-bound ascorbate peroxidase.	Ascorbate peroxidase	Scavenging
LOC_Os02g35590	glutathione S-transferase, putative, expressed	Os02g0564000	Glutathione S-transferase.	glutathione S-transferase	Scavenging
LOC_Os02g35900	thioredoxin	Os02g0567100		thioredoxin	Scavenging
LOC_Os02g36360	Zinc finger, C2H2-type domain containing protein	Os02g0572900		Zinc finger transcription factor	Signaling
LOC_Os02g36414	sugar transport protein 5, putative, expressed				Signaling
LOC_Os02g36440	sugar transport protein 5, putative, expressed				Signaling
LOC_Os02g36510	ethylene-insensitive 3, putative, expressed	Os02g0574800	Conserved hypothetical protein.	Ethylene receptor.	Signaling
LOC_Os02g36740	Zinc finger, RING/FYVE/PHD-type domain containing protein	Os02g0577100		Zinc finger transcription factor	Signaling
LOC_Os02g36890	MYB family transcription factor	Os02g0579300		MYB family transcription factor	Signaling
LOC_Os02g37190	expressed protein				?
LOC_Os02g38392	NBS-LRR disease resistance protein, putative, expressed	Os02g0597300	Hypothetical protein.	R gene homologs	Signaling
LOC_Os02g39290	Zinc finger, TRAF-type domain containing protein	Os02g0605500		Zinc finger transcription factor	Signaling
LOC_Os02g39360	Zinc finger, B-box domain containing protein	Os02g0606200		Zinc finger transcription factor	Signaling
LOC_Os02g39380	Calcium-binding protein	No Hit		Calcium ion binding protein	Signaling
LOC_Os02g39620	ATOZI1, putative, expressed				?
LOC_Os02g40070	AP2-like ethylene-responsive transcription factor PLETHORA 2, putative, expressed	Os02g0614300	ANT (Ovule development protein aintegumenta).	AP2 domain containing protein	Signaling
LOC_Os02g40530	MYB family transcription factor	Os02g0618400		MYB family transcription factor	Signaling
LOC_Os02g40664	Zinc finger, RING/FYVE/PHD-type domain containing protein	Os02g0619600		Zinc finger transcription factor	Signaling
LOC_Os02g40710	ammonium transporter 1, member 1 precursor, putative, expressed				Signaling
LOC_Os02g40810	Zinc finger, RING/FYVE/PHD-type domain containing protein	Os02g0621500		Zinc finger transcription factor	Signaling
LOC_Os02g41510	MYB family transcription factor	Os02g0624300		MYB family transcription factor	Signaling
LOC_Os02g41650	phenylalanine ammonia-lyase, putative, expressed	Os02g0626100	Phenylalanine ammonia-lyase (EC 4.3.1.5).	phenylalanine ammonia-lyase	signaling
LOC_Os02g41670	phenylalanine ammonia-lyase, putative, expressed	Os02g0626600	Phenylalanine ammonia-lyase.	phenylalanine ammonia-lyase	signaling
LOC_Os02g41680	phenylalanine ammonia-lyase, putative, expressed	Os02g0627100	Phenylalanine ammonia-lyase (EC 4.3.1.5).	phenylalanine ammonia-lyase	signaling
LOC_Os02g42570	ferrodoxin-thioredoxin reductase	Os02g0638300		ferrodoxin-thioredoxin reductase	Signaling
LOC_Os02g42690	Zinc finger, RING/FYVE/PHD-type domain containing protein	Os02g0639800		Zinc finger transcription factor	Signaling
LOC_Os02g42700	thioredoxin	Os02g0639900		thioredoxin	Scavenging
LOC_Os02g42850	MYB family transcription factor	Os02g0641300		MYB family transcription factor	Signaling
LOC_Os02g42870	MYB family transcription factor	Os02g0641900		MYB family transcription factor	Signaling
LOC_Os02g43120	Zinc finger, RING/FYVE/PHD-type domain containing protein	Os02g0645000		Zinc finger transcription factor	Signaling
LOC_Os02g43560	WRKY34	Os02g0652100		WRKY transcript factor	Signaling
LOC_Os02g43790	ethylene-responsive transcription factor, putative, expressed	Os02g0654700	Ethylene-responsive element binding protein.	ethylene-responsive protein	Signaling
LOC_Os02g43820	AP2 domain containing protein, expressed	Os02g0655200	Ethylene responsive element binding factor3 (OsERF3).	AP2 domain containing protein	Signaling
LOC_Os02g43840	ethylene-responsive element-binding protein, putative, expressed	Os02g0655500	Eukaryotic protein of unknown function DUF862 family protein.	ethylene-responsive protein	Signaling
LOC_Os02g43940	AP2 domain containing protein, expressed	Os02g0656600	Pathogenesis-related transcriptional factor and ERF domain containing protein.	AP2 domain containing protein	Signaling
LOC_Os02g44090	Zinc finger, PHD-type domain containing protein	Os02g0658200		Zinc finger transcription factor	Signaling
LOC_Os02g44120	Zinc finger, C2H2-type domain containing protein	Os02g0659100		Zinc finger transcription factor	Signaling
LOC_Os02g44130	Zinc finger, C2H2-type domain containing protein	Os02g0659500		Zinc finger transcription factor	Signaling
LOC_Os02g44290	Phosphatidic acid phosphatase type 2	Os02g0661800		Phosphatidic acid phosphatase	signaling
LOC_Os02g44500	glutathione peroxidase, putative, expressed	Os02g0664000	GPX12Hv, glutathione peroxidase-like protein.	glutathione peroxidase	Scavenging
LOC_Os02g45010	ethylene-responsive protein related, putative, expressed	Os02g0671300	Basic helix-loop-helix dimerisation region bHLH domain containing protein.	ethylene-responsive protein	Signaling
LOC_Os02g45054	Zinc finger, C2H2-type domain containing protein	Os02g0672100		Zinc finger transcription factor	Signaling
LOC_Os02g45080	MYB family transcription factor	Os02g0672300		MYB family transcription factor	Signaling
LOC_Os02g45130	protein kinase, putative, expressed	Os02g0672800	MAP kinase-like protein.	MAP kinase	signaling
LOC_Os02g45710	Zinc finger, RING/FYVE/PHD-type domain containing protein	Os02g0681200		Zinc finger transcription factor	Signaling
LOC_Os02g45780	Zinc finger, RING/FYVE/PHD-type domain containing protein	Os02g0682300		Zinc finger transcription factor	Signaling
LOC_Os02g45820	Zinc finger, Tim10/DDP-type family protein	Os02g0682600		Zinc finger transcription factor	Signaling
LOC_Os02g46030	MYB family transcription factor	Os02g0685200		MYB family transcription factor	Signaling
LOC_Os02g46500	Zinc finger, RING/FYVE/PHD-type domain containing protein	Os02g0690600		Zinc finger transcription factor	Signaling
LOC_Os02g46780	MYB family transcription factor	Os02g0695200		MYB family transcription factor	Signaling
LOC_Os02g46940	MYB family transcription factor	Os02g0696900		MYB family transcription factor	Signaling
LOC_Os02g47060	WRKY66	Os02g0698800		WRKY transcript factor	Signaling
LOC_Os02g47190	MYB family transcription factor	Os02g0700300		MYB family transcription factor	Signaling
LOC_Os02g47230	Disease resistance/zinc finger/chromosome condensation-like region protein, putative, expressed	Os02g0700700	Conserved hypothetical protein.	Disease resistance protein family protein.	Signaling
LOC_Os02g47310	Cyclopropane-fatty-acyl-phospholipid synthase, putative, expressed	Os02g0701600	Tocopherol O-methyltransferase, chloroplast precursor (EC 2.1.1.95) (Gamma-tocopherol methyltransferase).		Signaling
LOC_Os02g47370	transcription factor GT-3b, putative, expressed				Signaling
LOC_Os02g47470	cytochrome P450, putative, expressed	Os02g0703600	Cytochrome P450 90C1 (EC 1.14.-.-) (ROTUNDIFOLIA3).	cytochrome P450	Signaling
LOC_Os02g47510	9-cis-epoxycarotenoid dioxygenase 1, chloroplast precursor, putative, expressed	Os02g0704000	Zeaxanthin cleavage oxygenase.		Scavenging
LOC_Os02g47570	Phosphatidic acid phosphatase type 2	Os02g0704500		Phosphatidic acid phosphatase	signaling
LOC_Os02g47650	universal stress protein domain containing protein, putative, expressed	Os02g0705400	Pathogen induced protein 2-4.		Signaling
LOC_Os02g47744	MYB family transcription factor	Os02g0706400		MYB family transcription factor	Signaling
LOC_Os02g47790	monodehydroascorbate reductase, putative, expressed	Os02g0707000	Monodehydroascorbate reductase, seedling isozyme (EC 1.6.5.4) (MDAR seedling) (Ascorbate free radical reductase seedling) (AFR reductase seedling).	monodehydroascorbate reductase	Scavenging
LOC_Os02g47800	monodehydroascorbate reductase, putative, expressed	Os02g0707100	Monodehydroascorbate reductase, seedling isozyme (EC 1.6.5.4) (MDAR seedling) (Ascorbate free radical reductase seedling) (AFR reductase seedling).	monodehydroascorbate reductase	Scavenging
LOC_Os02g47870	Zinc finger, RING/FYVE/PHD-type domain containing protein	Os02g0708300		Zinc finger transcription factor	Signaling
LOC_Os02g48290	thioredoxin reductase 2	Os02g0713400		thioredoxin	Scavenging
LOC_Os02g49230	Zinc finger, B-box domain containing protein	Os02g0724000		Zinc finger transcription factor	Signaling
LOC_Os02g49550	Zinc finger, RING/FYVE/PHD-type domain containing protein	Os02g0727700		Zinc finger transcription factor	Signaling
LOC_Os02g49670	Zinc finger, CCHC retroviral-type domain containing protein	Os02g0729300		Zinc finger transcription factor	Signaling
LOC_Os02g49860	AWPM-19-like membrane family protein, putative, expressed	Os02g0731500	ABA induced plasma membrane protein PM 19.		Signaling
LOC_Os02g49920	3-ketoacyl-CoA synthase, putative, expressed	Os02g0731900	Naringenin-chalcone synthase family protein.	3-ketoacyl-CoA synthase	Scavenging
LOC_Os02g49986	MYB family transcription factor	Os02g0732600		MYB family transcription factor	Signaling
LOC_Os02g50174	caleosin related protein, putative, expressed	Os02g0734600	EFA27 for EF hand, abscisic acid, 27kD.		Signaling
LOC_Os02g50290	Zinc finger, RING/FYVE/PHD-type domain containing protein	Os02g0735900		Zinc finger transcription factor	Signaling
LOC_Os02g50460	Zinc finger, RING/FYVE/PHD-type domain containing protein	Os02g0738200		Zinc finger transcription factor	Signaling
LOC_Os02g50770	peroxidase precursor, putative, expressed	Os02g0741200	Plant peroxidase family protein.	peroxidase	Scavenging
LOC_Os02g50820	nucleobase-ascorbate transporter, putative, expressed	Os02g0741800	Permease 1.	nucleobase-ascorbate transporter	Signaling
LOC_Os02g50930	Zinc finger, RING/FYVE/PHD-type domain containing protein	Os02g0743100		Zinc finger transcription factor	Signaling
LOC_Os02g51110	aquaporin NIP4.2, putative, expressed				?
LOC_Os02g51290	HVA22, putative, expressed	Os02g0747500	AtHVA22e (Abscisic acid-induced-like protein).		Signaling
LOC_Os02g51370	glutaredoxin	Os02g0748800		glutaredoxin	Signaling
LOC_Os02g51670	ethylene-responsive transcription factor, putative, expressed	Os02g0752800	Dehydration responsive element binding protein 2B (DREB2B protein).	ethylene-responsive protein	Signaling
LOC_Os02g51799	MYB family transcription factor	Os02g0754400		MYB family transcription factor	Signaling
LOC_Os02g52210	Zinc finger, RING/FYVE/PHD-type domain containing protein	Os02g0759400		Zinc finger transcription factor	Signaling
LOC_Os02g52380	expressed protein				?
LOC_Os02g52460	Zinc finger, CCHC-type domain containing protein	Os02g0762200		Zinc finger transcription factor	Signaling
LOC_Os02g52670	AP2 domain containing protein, expressed	Os02g0764700	Pathogenesis-related transcriptional factor and ERF domain containing protein.	AP2 domain containing protein	Signaling
LOC_Os02g52780	bZIP transcription factor, putative, expressed	Os02g0766700	Abscisic acid responsive elements-binding factor (ABA-responsive element binding protein 2) (AREB2).	bZIP transcription factor	Signaling
LOC_Os02g52840	flavonol synthase/flavanone 3-hydroxylase, putative, expressed	Os02g0767300	Flavonol synthase (EC 1.14.11.-) (FLS) (CitFLS).		Signaling
LOC_Os02g52900	glutaredoxin 2	Os02g0767900		glutaredoxin	Signaling
LOC_Os02g53030	MAPKKK1	Os02g0769700		MAPKK Kinase	Signaling
LOC_Os02g53040	STE_MEKK_ste11_MAP3K.11 - STE kinases include homologs to sterile 7, sterile 11 and sterile 20 from yeast, expressed	Os02g0769800	MAP3K beta 3 protein kinase (EC 2.7.1.37) (Fragment).	MAP kinase	Signaling
LOC_Os02g53100	WRKY32	Os02g0770500		WRKY transcript factor	Signaling
LOC_Os02g53180	1-aminocyclopropane-1-carboxylate oxidase protein, putative, expressed	Os02g0771600	1-aminocyclopropane-1-carboxylate oxidase 1 (EC 1.14.17.4) (ACC oxidase 1) (Ethylene-forming enzyme) (EFE).	ACC oxidase	Scavenging
LOC_Os02g53400	thioredoxin	Os02g0774100		thioredoxin	Scavenging
LOC_Os02g53670	MYB family transcription factor	Os02g0776700		MYB family transcription factor	Signaling
LOC_Os02g54520	MYB family transcription factor	Os02g0786300		MYB family transcription factor	Signaling
LOC_Os02g54540	SCP-like extracellular protein	Os02g0786500	Pathogenesis-related protein 1 precursor (PR-1).		Signaling
LOC_Os02g54560	SCP-like extracellular protein, expressed	Os02g0786900	PR-1a pathogenesis related protein (Hv-1a) precursor.		Signaling
LOC_Os02g54600	STE_MEK_ste7_MAP2K.5 - STE kinases include homologs to sterile 7, sterile 11 and sterile 20 from yeast, expressed	Os02g0787300	MAP kinase kinase.	MAP kinase kinase	Signaling
LOC_Os02g54624	Zinc finger, RING/FYVE/PHD-type domain containing protein	Os02g0787500		Zinc finger transcription factor	Signaling
LOC_Os02g55000	Zinc finger, CCCH-type domain containing protein	Os02g0793000		Zinc finger transcription factor	Signaling
LOC_Os02g55090	Zinc finger, RING-type domain containing protein	Os02g0794000		Zinc finger transcription factor	Signaling
LOC_Os02g55200	Zinc finger, RING/FYVE/PHD-type domain containing protein	Os02g0795300		Zinc finger transcription factor	Signaling
LOC_Os02g55380	AP2 domain containing protein, expressed	Os02g0797100	Pathogenesis-related transcriptional factor and ERF domain containing protein.	AP2 domain containing protein	Signaling
LOC_Os02g55480	Zinc finger, RING/FYVE/PHD-type domain containing protein	Os02g0798200		Zinc finger transcription factor	Signaling
LOC_Os02g56360	Zinc finger, LSD1-type domain containing protein	Os02g0807700		Zinc finger transcription factor	Signaling
LOC_Os02g56850	glutathione reductase, putative, expressed	Os02g0813500	Glutathione reductase, cytosolic (EC 1.8.1.7) (GR) (GRase).	glutathione reductase	Scavenging
LOC_Os02g56860	3-ketoacyl-CoA synthase, putative, expressed	Os02g0813600	Naringenin-chalcone synthase family protein.	3-ketoacyl-CoA synthase	Scavenging
LOC_Os02g56900	thioredoxin family	Os02g0814000		thioredoxin	Scavenging
LOC_Os02g56970	uncharacterized protein yqjG, putative, expressed	Os02g0814800	Glutathione S-transferase, C-terminal domain containing protein.		Signaling
LOC_Os02g57270	MYB family transcription factor	Os02g0817800		MYB family transcription factor	Signaling
LOC_Os02g57370	Zinc finger, DHHC-type domain containing protein	Os02g0819100		Zinc finger transcription factor	Signaling
LOC_Os02g57380	thioredoxin	Os02g0819200		thioredoxin	Scavenging
LOC_Os02g57430	Zinc finger, Zim17-type family protein	Os02g0819700		Zinc finger transcription factor	Signaling
LOC_Os02g57460	Zinc finger, RING/FYVE/PHD-type domain containing protein	Os02g0820200		Zinc finger transcription factor	Signaling
LOC_Os02g57530	ethylene receptor, putative, expressed	Os02g0820900	Ethylene receptor-like protein 2.	Ethylene receptor.	Signaling
LOC_Os02g58720	peroxidase precursor, putative, expressed	Os02g0833900	Peroxidase 64 precursor (EC 1.11.1.7) (Atperox P64) (PRXR4) (ATP17a).	peroxidase	Scavenging
LOC_Os03g01130	ethylene-responsive element-binding protein, putative, expressed	Os03g0100900	Eukaryotic protein of unknown function DUF862 family protein.	ethylene-responsive protein	Signaling
LOC_Os03g01700	citrate transporter family protein, expressed				?
LOC_Os03g02160	Zinc finger, CCCH-type domain containing protein	Os03g0112700		Zinc finger transcription factor	Signaling
LOC_Os03g02650	ligA, putative, expressed	Os03g0117900	Pathogenesis-related transcriptional factor and ERF domain containing protein.		Signaling
LOC_Os03g02920	peroxidase precursor, putative, expressed	Os03g0121200	Peroxidase 1.	peroxidase	Scavenging
LOC_Os03g02939	peroxidase precursor, putative, expressed	Os03g0121300	Peroxidase 1.	peroxidase	Scavenging
LOC_Os03g03760	MYB family transcription factor	Os03g0129800		MYB family transcription factor	Signaling
LOC_Os03g03910	catalase domain containing protein, expressed	Os03g0131200	Catalase isozyme 2 (EC 1.11.1.6).	catalase	Scavenging
LOC_Os03g04220	glutathione S-transferase, putative, expressed	Os03g0134900	Glutathione S-transferase GSTF14 (Fragment).	glutathione S-transferase	Scavenging
LOC_Os03g04240	glutathione S-transferase, putative, expressed	Os03g0135100	Glutathione S-transferase GSTF15.	glutathione S-transferase	Scavenging
LOC_Os03g04250	glutathione S-transferase, putative, expressed	Os03g0135200	Glutathione S-transferase GST 9 (EC 2.5.1.18).	glutathione S-transferase	Scavenging
LOC_Os03g04260	glutathione S-transferase, putative, expressed	Os03g0135300	Glutathione S-transferase GST 10 (EC 2.5.1.18).	glutathione S-transferase	Scavenging
LOC_Os03g04890	Zinc finger, RING/FYVE/PHD-type domain containing protein	Os03g0142500		Zinc finger transcription factor	Signaling
LOC_Os03g04900	MYB family transcription factor	Os03g0142600		MYB family transcription factor	Signaling
LOC_Os03g05160	Zinc finger, NHR/GATA-type domain containing protein	Os03g0145200		Zinc finger transcription factor	Signaling
LOC_Os03g05270	Zinc finger, CHY-type domain containing protein	Os03g0145900		Zinc finger transcription factor	Signaling
LOC_Os03g05480	Zinc finger, C2H2-type domain containing protein	Os03g0148800		Zinc finger transcription factor	Signaling
LOC_Os03g05560	Zinc finger, RING/FYVE/PHD-type domain containing protein	Os03g0149700		Zinc finger transcription factor	Signaling
LOC_Os03g05590	AP2 domain containing protein, expressed	Os03g0150200	Ethylene-responsive element binding protein.	AP2 domain containing protein	Signaling
LOC_Os03g05770	peroxidase precursor, putative, expressed	Os03g0152300	Haem peroxidase, plant/fungal/bacterial family protein.	peroxidase	Scavenging
LOC_Os03g05910	monooxygenase, putative, expressed				Scavenging
LOC_Os03g06630	heat shock factor RHSF7	Os03g0161900			Signaling
LOC_Os03g06740	glutathione reductase, putative, expressed	Os03g0163300	Glutathione reductase (Fragment).	glutathione reductase	Scavenging
LOC_Os03g06840	Zinc finger, GRF-type domain containing protein	Os03g0164200		Zinc finger transcription factor	Signaling
LOC_Os03g06870	expressed protein	Os03g0165200	Pathogenesis-related transcriptional factor and ERF domain containing protein.		Signaling
LOC_Os03g07226	thioredoxin	Os03g0168500		thioredoxin	Scavenging
LOC_Os03g07360	Zinc finger, Dof-type family protein	Os03g0169600		Zinc finger transcription factor	Signaling
LOC_Os03g07470	glutaredoxin	Os03g0170800		glutaredoxin	Signaling
LOC_Os03g07790	Zinc finger, RING/FYVE/PHD-type domain containing protein	Os03g0173900		Zinc finger transcription factor	Signaling
LOC_Os03g08000	Zinc finger, RING/FYVE/PHD-type domain containing protein	Os03g0177300		Zinc finger transcription factor	Signaling
LOC_Os03g08460	AP2 domain containing protein, expressed	Os03g0182800	Ethylene responsive element binding factor3 (OsERF3).	AP2 domain containing protein	Signaling
LOC_Os03g08500	AP2 domain containing protein, expressed	Os03g0183300	Pathogenesis-related transcriptional factor and ERF domain containing protein.	AP2 domain containing protein	Signaling
LOC_Os03g08570	amine oxidase, flavin-containing, domain containing protein, expressed	Os03g0184000	Phytoene desaturase (Fragment).		Signaling
LOC_Os03g08840	Zinc finger, FYVE/PHD-type domain containing protein	Os03g0187400		Zinc finger transcription factor	Signaling
LOC_Os03g08880	ATPUP3, putative, expressed				?
LOC_Os03g08920	Zinc finger, RING/FYVE/PHD-type domain containing protein	Os03g0188200		Zinc finger transcription factor	Signaling
LOC_Os03g09100	calmodulin-binding transcription activator, putative, expressed	Os03g0191000	Anther ethylene-upregulated protein ER1 (Fragment).		Signaling
LOC_Os03g09170	ethylene-responsive transcription factor, putative, expressed	Os03g0191900	AP2 domain family transcription factor homolog (AP2 domain transcription factor) (ABI4:abscisic acid-insensitive 4 ) (ABI4).	ethylene-responsive protein	Signaling
LOC_Os03g09980	sulfate transporter 1.2, putative, expressed				?
LOC_Os03g10200	ethylene-responsive element-binding protein, putative, expressed	Os03g0198500	Eukaryotic protein of unknown function DUF862 family protein.	ethylene-responsive protein	Signaling
LOC_Os03g10890	Zinc finger, RING/FYVE/PHD-type domain containing protein	Os03g0206900		Zinc finger transcription factor	Signaling
LOC_Os03g11110	Zinc finger, DHHC-type domain containing protein	Os03g0209500		Zinc finger transcription factor	Signaling
LOC_Os03g11260	Zinc finger, RING/FYVE/PHD-type domain containing protein	Os03g0211100		Zinc finger transcription factor	Signaling
LOC_Os03g11900	sugar transport protein 8, putative, expressed				?
LOC_Os03g11960	copper/zinc superoxide dismutase, putative, expressed	Os03g0219200	Superoxide dismutase (EC 1.15.1.1).	superoxide dismutase	Scavenging
LOC_Os03g12370	Heat stress transcription factor 9	Os03g0224700		Heat stress transcription factor	Signaling
LOC_Os03g12950	AP2-like ethylene-responsive transcription factor AINTEGUMENTA, putative, expressed	Os03g0232200	BABY BOOM.	AP2 domain containing protein	Signaling
LOC_Os03g13010	Zinc finger, RING/FYVE/PHD-type domain containing protein	Os03g0232600		Zinc finger transcription factor	Signaling
LOC_Os03g13070	thaumatin family domain containing protein	Os03g0233200	Pathogenesis-related protein 5 precursor (PR-5).		Signaling
LOC_Os03g13100	Zinc finger, C6HC-type domain containing protein	Os03g0233500		Zinc finger transcription factor	Signaling
LOC_Os03g13180	peroxidase precursor, putative, expressed	Os03g0234500	Haem peroxidase, plant/fungal/bacterial family protein.	peroxidase	Scavenging
LOC_Os03g13200	peroxidase precursor, putative, expressed	Os03g0234900	Peroxidase (EC 1.11.1.7).	peroxidase	Scavenging
LOC_Os03g13210	peroxidase precursor, putative, expressed	Os03g0235000	Peroxidase (EC 1.11.1.7).	peroxidase	Scavenging
LOC_Os03g13310	MYB family transcription factor	Os03g0236300		MYB family transcription factor	Signaling
LOC_Os03g13600	Zinc finger, C2H2-type domain containing protein	Os03g0239300		Zinc finger transcription factor	Signaling
LOC_Os03g13740	Zinc finger, RING/FYVE/PHD-type domain containing protein	Os03g0240600		Zinc finger transcription factor	Signaling
LOC_Os03g14610	HVA22, putative, expressed	Os03g0250200	Pathogenicity protein PATH531-like protein.		Signaling
LOC_Os03g14900	NB-ARC/LRR disease resistance protein, putative, expressed	Os03g0254000	Disease resistance protein family protein.	R gene homologs	Signaling
LOC_Os03g15000	Zinc finger, RING/FYVE/PHD-type domain containing protein	Os03g0254900		Zinc finger transcription factor	Signaling
LOC_Os03g15360	nmrA-like family domain containing protein	Os03g0259400	Leucoanthocyanidin reductase (EC 1.17.1.3) (Leucocyanidin reductase).		Signaling
LOC_Os03g15790	Zinc finger, C2H2-type domain containing protein	Os03g0264600		Zinc finger transcription factor	Signaling
LOC_Os03g15940	Zinc finger, LIM-type domain containing protein	Os03g0266100		Zinc finger transcription factor	Signaling
LOC_Os03g16090	Zinc finger, LIM-type domain containing protein	Os03g0267800		Zinc finger transcription factor	Signaling
LOC_Os03g16480	Zinc finger, RING/FYVE/PHD-type domain containing protein	Os03g0271600		Zinc finger transcription factor	Signaling
LOC_Os03g16570	Zinc finger, RING/FYVE/PHD-type domain containing protein	Os03g0272300		Zinc finger transcription factor	Signaling
LOC_Os03g16790	Zinc finger, DHHC-type domain containing protein	Os03g0275400		Zinc finger transcription factor	Signaling
LOC_Os03g17210	expressed protein	Os03g0280700	Plant disease resistance response protein family protein.		Signaling
LOC_Os03g17460	IN2-1 protein, putative, expressed	Os03g0283000	Glutathione S-transferase.	Glutathione S-transferase.	Scavenging
LOC_Os03g17470	IN2-1 protein, putative, expressed	Os03g0283100	Glutathione S-transferase, C-terminal domain containing protein.	Glutathione S-transferase.	Scavenging
LOC_Os03g17690	OsAPx1 - Cytosolic Ascorbate Peroxidase encoding gene 1-8, expressed	Os03g0285700	Ascorbate peroxidase (EC 1.11.1.11) (Cytosolic ascorbate peroxidase 1).	Ascorbate peroxidase	Scavenging
LOC_Os03g17700	CGMC_MAPKCGMC_2_ERK.2 - CGMC includes CDA, MAPK, GSK3, and CLKC kinases, expressed	Os03g0285800	MAP kinase 1 (MAP kinase MAPK5a).	MAP kinase	Signaling
LOC_Os03g17940	Phosphatidic acid phosphatase type 2	Os03g0288700		Phosphatidic acid phosphatase	signaling
LOC_Os03g18000	phosphoinositide-specific PLC	Os03g0289300			Signaling
LOC_Os03g18010	PLC	Os03g0289300		Phospholipase	Signaling
LOC_Os03g18030	leucoanthocyanidin dioxygenase, putative, expressed	Os03g0289800	Isopenicillin N synthase family protein.		Signaling
LOC_Os03g18360	BTBT1 - Bric-a-Brac, Tramtrack, Broad Complex BTB domain with tetratricopeptide repeats, expressed	Os03g0294700	Ethylene-overproduction protein 1.		Signaling
LOC_Os03g18480	MYB family transcription factor	Os03g0296000		MYB family transcription factor	Signaling
LOC_Os03g18850	pathogenesis-related Bet v I family protein, putative, expressed	Os03g0300400	Pathogen-related protein (JIOsPR10).		Signaling
LOC_Os03g19020	Zinc finger, RING/FYVE/PHD-type domain containing protein	Os03g0302200		Zinc finger transcription factor	Signaling
LOC_Os03g19059	Zinc finger, RING/FYVE/PHD-type domain containing protein	Os03g0302700		Zinc finger transcription factor	Signaling
LOC_Os03g19120	MYB family transcription factor	No Hit		MYB family transcription factor	Signaling
LOC_Os03g19190	Zinc finger, RING/FYVE/PHD-type domain containing protein	Os03g0304400		Zinc finger transcription factor	Signaling
LOC_Os03g20090	MYB family transcription factor	Os03g0315400		MYB family transcription factor	Signaling
LOC_Os03g20550	WRKY55	Os03g0321700		WRKY transcript factor	Signaling
LOC_Os03g20780	ethylene-insensitive 3, putative	Os03g0324300	EIL3.	Ethylene receptor.	Signaling
LOC_Os03g20840	disease resistance RPP13-like protein 1, putative, expressed	Os03g0324600	Disease resistance protein family protein.	Disease resistance protein family protein.	Signaling
LOC_Os03g20870	Zinc finger, RING/FYVE/PHD-type domain containing protein	Os03g0324900		Zinc finger transcription factor	Signaling
LOC_Os03g20900	Myb transcription factor	Os03g0325500		MYB family transcription factor	Signaling
LOC_Os03g20980	Zinc finger, RING-type domain containing protein	Os03g0326300		Zinc finger transcription factor	Signaling
LOC_Os03g21000	thioredoxin	Os03g0326500		thioredoxin	Scavenging
LOC_Os03g21700	Zinc finger, RING/FYVE/PHD-type domain containing protein	Os03g0335100		Zinc finger transcription factor	Signaling
LOC_Os03g21710	WRKY45	Os03g0335200		WRKY transcript factor	Signaling
LOC_Os03g22010	peroxidase precursor, putative, expressed	Os03g0339300	Peroxidase (EC 1.11.1.7).	peroxidase	Scavenging
LOC_Os03g22020	peroxidase precursor, putative, expressed	Os03g0339400	Haem peroxidase, plant/fungal/bacterial family protein.	peroxidase	Scavenging
LOC_Os03g22560	MYB family transcription factor	Os03g0346900		MYB family transcription factor	Signaling
LOC_Os03g22580	Zinc finger, CW-type domain containing protein	Os03g0347300		Zinc finger transcription factor	Signaling
LOC_Os03g22680	Zinc finger, RING/FYVE/PHD-type domain containing protein	Os03g0348900		Zinc finger transcription factor	Signaling
LOC_Os03g22810	copper/zinc superoxide dismutase, putative, expressed	Os03g0351500	Superoxide dismutase [Cu-Zn] 1 (EC 1.15.1.1).	superoxide dismutase	Scavenging
LOC_Os03g22830	Zinc finger, RING/FYVE/PHD-type domain containing protein	Os03g0351800		Zinc finger transcription factor	Signaling
LOC_Os03g24380	glutathione peroxidase domain containing protein, expressed	Os03g0358100	Phospholipid hydroperoxide glutathione peroxidase, mitochondrial precursor (EC 1.11.1.12) (PHGPx) (GPX-4).	glutathione peroxidase	Scavenging
LOC_Os03g24900	Zinc finger, DHHC-type domain containing protein	Os03g0363900		Zinc finger transcription factor	Signaling
LOC_Os03g25030	esterase precursor, putative, expressed				?
LOC_Os03g25120	Heat stress transcription factor 10	Os03g0366800		Heat stress transcription factor	Signaling
LOC_Os03g25260	Zinc finger, HIT-type domain containing protein	Os03g0367800		Zinc finger transcription factor	Signaling
LOC_Os03g25280	peroxidase precursor, putative, expressed	Os03g0368000	Peroxidase 1.	peroxidase	Scavenging
LOC_Os03g25300	peroxidase precursor, putative, expressed	Os03g0368300	Peroxidase.	peroxidase	Scavenging
LOC_Os03g25320	peroxidase precursor, putative	Os03g0368600	Haem peroxidase, plant/fungal/bacterial family protein.	peroxidase	Scavenging
LOC_Os03g25330	peroxidase precursor, putative, expressed	Os03g0368900	Haem peroxidase, plant/fungal/bacterial family protein.	peroxidase	Scavenging
LOC_Os03g25340	peroxidase precursor, putative, expressed	Os03g0369000	Peroxidase.	peroxidase	Scavenging
LOC_Os03g25360	peroxidase precursor, putative, expressed	Os03g0369200	Peroxidase 1.	peroxidase	Scavenging
LOC_Os03g25370	peroxidase precursor, putative, expressed	Os03g0369400	Haem peroxidase, plant/fungal/bacterial family protein.	peroxidase	Scavenging
LOC_Os03g26044	Zinc finger, RING/FYVE/PHD-type domain containing protein	Os03g0377600		Zinc finger transcription factor	Signaling
LOC_Os03g26130	MYB family transcription factor	No Hit		MYB family transcription factor	Signaling
LOC_Os03g26530	3-ketoacyl-CoA synthase, putative, expressed	Os03g0382100	Naringenin-chalcone synthase family protein.	3-ketoacyl-CoA synthase	Scavenging
LOC_Os03g27080	calmodulin-binding transcription activator 2, putative, expressed	Os03g0388500	Anther ethylene-upregulated protein ER1 (Fragment).		Signaling
LOC_Os03g27090	MYB family transcription factor	Os03g0388600		MYB family transcription factor	Signaling
LOC_Os03g27970	WD domain, G-beta repeat domain containing protein, expressed	Os03g0397500	G-protein beta WD-40 repeat containing protein.		Signaling
LOC_Os03g28040	Zinc finger, RING/FYVE/PHD-type domain containing protein	Os03g0398250		Zinc finger transcription factor	Signaling
LOC_Os03g28190	dirigent, putative, expressed	Os03g0400200	Plant disease resistance response protein family protein.	Disease resistance protein family protein.	Signaling
LOC_Os03g30130	phospholipase C, putative, expressed	Os03g0415200	MAP3K protein kinase-like protein.	phospholipase	signaling
LOC_Os03g30740	Zinc finger, FYVE/PHD-type domain containing protein	Os03g0421000		Zinc finger transcription factor	Signaling
LOC_Os03g31230	MYB family transcription factor	Os03g0425800		MYB family transcription factor	Signaling
LOC_Os03g31240	Zinc finger, C2H2-type domain containing protein	Os03g0425900		Zinc finger transcription factor	Signaling
LOC_Os03g31320	Zinc finger, RING/FYVE/PHD-type domain containing protein	Os03g0427100		Zinc finger transcription factor	Signaling
LOC_Os03g31400	Zinc finger, RING/FYVE/PHD-type domain containing protein	Os03g0427900		Zinc finger transcription factor	Signaling
LOC_Os03g32050	peroxidase precursor, putative, expressed	Os03g0434500	Peroxidase.	peroxidase	Scavenging
LOC_Os03g32060		Os03g0434800	Haem peroxidase, plant/fungal/bacterial family protein.	peroxidase	Scavenging
LOC_Os03g32220	Zinc finger, C2H2-type domain containing protein	Os03g0437100		Zinc finger transcription factor	Signaling
LOC_Os03g32230	Zinc finger, C2H2-type domain containing protein	Os03g0437200		Zinc finger transcription factor	Signaling
LOC_Os03g32470	leucoanthocyanidin dioxygenase, putative, expressed	Os03g0439500	2OG-Fe(II) oxygenase domain containing protein.		Signaling
LOC_Os03g36560	peroxidase precursor, putative, expressed	Os03g0563600	Peroxidase 56 precursor (EC 1.11.1.7) (Atperox P56) (ATP33).	peroxidase	Scavenging
LOC_Os03g37720	NBS-LRR type disease resistance protein Rps1-k-1, putative	Os03g0573500	Disease resistance protein family protein.	R gene homologs	Signaling
LOC_Os03g38210	MYB family transcription factor	Os03g0578900		MYB family transcription factor	Signaling
LOC_Os03g38250	disease resistance RPP13-like protein 1, putative, expressed	Os03g0579200	(No Hit)	Disease resistance protein family protein.	Signaling
LOC_Os03g38330	disease resistance RPP13-like protein 1, putative, expressed	Os03g0579900	Hypothetical protein.	Disease resistance protein family protein.	Signaling
LOC_Os03g39000	inositol-1-monophosphatase, putative, expressed	Os03g0587000	Inositol-1(or 4)-monophosphatase 2 (EC 3.1.3.25) (IMPase 2) (IMP 2) (Inositol monophosphatase 2).		Signaling
LOC_Os03g39040	Zinc finger, CCHC-type domain containing protein	Os03g0587600		Zinc finger transcription factor	Signaling
LOC_Os03g39850	glutathione S-transferase, putative, expressed	Os03g0595600	Glutathione S-transferase GST 29 (EC 2.5.1.18).	glutathione S-transferase	Scavenging
LOC_Os03g40170	Zinc finger, RING/FYVE/PHD-type domain containing protein	Os03g0598700		Zinc finger transcription factor	Signaling
LOC_Os03g40194	disease resistance RPP13-like protein 1, putative, expressed	Os03g0598900	DSBA oxidoreductase family protein.	Disease resistance protein family protein.	Signaling
LOC_Os03g41130	expressed protein				?
LOC_Os03g42200	Zinc finger, Dof-type family protein	Os03g0619001		Zinc finger transcription factor	Signaling
LOC_Os03g42760	Zinc finger, C6HC-type domain containing protein	Os03g0625800		Zinc finger transcription factor	Signaling
LOC_Os03g42790	Zinc finger, C6HC-type domain containing protein	Os03g0626100		Zinc finger transcription factor	Signaling
LOC_Os03g42820	Zinc finger, LIM-type domain containing protein	Os03g0626600		Zinc finger transcription factor	Signaling
LOC_Os03g44170	glutathione S-transferase, putative, expressed	Os03g0643700	Glutathione transferase (EC 2.5.1.18).	glutathione S-transferase	Scavenging
LOC_Os03g44380	9-cis-epoxycarotenoid dioxygenase 1, chloroplast precursor, putative, expressed	Os03g0645900	9-cis-epoxycarotenoid dioxygenase.		Scavenging
LOC_Os03g44600	Zinc finger, GRF-type domain containing protein	Os03g0648250		Zinc finger transcription factor	Signaling
LOC_Os03g44650	glutaredoxin	Os03g0648800		glutaredoxin	Signaling
LOC_Os03g44810	Zinc finger, RING/FYVE/PHD-type domain containing protein	Os03g0650900		Zinc finger transcription factor	Signaling
LOC_Os03g46070	thaumatin, putative, expressed	Os03g0663500	Thaumatin, pathogenesis-related family protein.		Signaling
LOC_Os03g46710	Zinc finger, RING/FYVE/PHD-type domain containing protein	Os03g0669800		Zinc finger transcription factor	Signaling
LOC_Os03g47500	Zinc finger, RING/FYVE/PHD-type domain containing protein	Os03g0678400		Zinc finger transcription factor	Signaling
LOC_Os03g48320	disease resistance RPP13-like protein 1, putative, expressed	Os03g0689400	Disease resistance protein family protein.	Disease resistance protein family protein.	Signaling
LOC_Os03g48430	1-aminocyclopropane-1-carboxylate oxidase homolog 4, putative, expressed	Os03g0690500	2OG-Fe(II) oxygenase domain containing protein.	ACC oxidase	Scavenging
LOC_Os03g48750	Cupin domain containing protein, expressed	Os03g0693700	Oxalate oxidase 1 (EC 1.2.3.4) (Germin).	Oxalate oxidase	Scavenging
LOC_Os03g48760	Cupin domain containing protein	Os03g0693800	Oxalate oxidase 1 (EC 1.2.3.4) (Germin).	Oxalate oxidase	Scavenging
LOC_Os03g48770	Cupin domain containing protein, expressed	Os03g0693900	Oxalate oxidase 1 (EC 1.2.3.4) (Germin).	Oxalate oxidase	Scavenging
LOC_Os03g48780	Cupin domain containing protein, expressed	Os03g0694000	Oxalate oxidase 1 (EC 1.2.3.4) (Germin).	Oxalate oxidase	Scavenging
LOC_Os03g48810	nucleobase-ascorbate transporter, putative, expressed	Os03g0694500	Permease 1.	nucleobase-ascorbate transporter	Signaling
LOC_Os03g49400	ethylene-insensitive protein, putative, expressed	Os03g0700800	EIN2.	Ethylene receptor.	Signaling
LOC_Os03g49401	ethylene-insensitive protein, putative, expressed	Os03g0700801	EIN2.	Ethylene receptor.	Signaling
LOC_Os03g49402	ethylene-insensitive protein, putative, expressed	Os03g0700802	EIN2.	Ethylene receptor.	Signaling
LOC_Os03g49500	ethylene receptor, putative, expressed	Os03g0701700	Ethylene receptor.	Ethylene receptor.	Signaling
LOC_Os03g49640	STE_MEKK_ste11_MAP3K.14 - STE kinases include homologs to sterile 7, sterile 11 and sterile 20 from yeast, expressed	Os03g0703400	MAP3K beta 3 protein kinase (EC 2.7.1.37) (Fragment).	MAP kinase	Signaling
LOC_Os03g49730	Zinc finger, MYND-type domain containing protein	Os03g0704200		Zinc finger transcription factor	Signaling
LOC_Os03g49900	Zinc finger, RING-type domain containing protein	Os03g0706900		Zinc finger transcription factor	Signaling
LOC_Os03g50120	Zinc finger, RanBP2-type domain containing protein	Os03g0708900		Zinc finger transcription factor	Signaling
LOC_Os03g50130	microsomal glutathione S-transferase 3, putative, expressed	Os03g0709000	Membrane-associated proteins in eicosanoid and glutathione metabolism (MAPEG) family protein.		Signaling
LOC_Os03g50430	Zinc finger, RanBP2-type domain containing protein	Os03g0712200		Zinc finger transcription factor	Signaling
LOC_Os03g50590	expressed protein				?
LOC_Os03g50850	Zinc finger, C2H2-type domain containing protein	Os03g0717600		Zinc finger transcription factor	Signaling
LOC_Os03g50900	Zinc finger, SWIM-type domain containing protein	Os03g0718200		Zinc finger transcription factor	Signaling
LOC_Os03g50980	Zinc finger, RING/FYVE/PHD-type domain containing protein	Os03g0719100		Zinc finger transcription factor	Signaling
LOC_Os03g51110	MYB family transcription factor	Os03g0720800		MYB family transcription factor	Signaling
LOC_Os03g51740	aminotransferase, classes I and II, domain containing protein, expressed	Os03g0727600	1-aminocyclopropane-1-carboxylate synthase 1 (EC 4.4.1.14) (ACC synthase 1) (S-adenosyl-L-methionine methylthioadenosine-lyase 1).		Signaling
LOC_Os03g53340	Heat stress transcription factor 11	Os03g0745000		Heat stress transcription factor	Signaling
LOC_Os03g54160	APETALA1-like B	Os03g0752800		AP1 domain containing protein	Signaling
LOC_Os03g55020	cytokinin-N-glucosyltransferase 1, putative, expressed				?
LOC_Os03g55050	cytokinin-O-glucosyltransferase 2, putative, expressed				?
LOC_Os03g55080	WRKY3	Os03g0758000		WRKY transcript factor	Signaling
LOC_Os03g55164	WRKY4	Os03g0758900		WRKY transcript factor	Signaling
LOC_Os03g55410	peroxidase precursor, putative, expressed	Os03g0762300	Peroxidase 51 precursor (EC 1.11.1.7) (Atperox P51) (ATP37).	peroxidase	Scavenging
LOC_Os03g55420	peroxidase precursor, putative, expressed	Os03g0762400	Peroxidase precursor (EC 1.11.1.7).	peroxidase	Scavenging
LOC_Os03g55540	Zinc finger transcription factor ZF1	Os03g0764100		Zinc finger transcription factor	Signaling
LOC_Os03g55560	STE_MEKK_ste11_MAP3K.15 - STE kinases include homologs to sterile 7, sterile 11 and sterile 20 from yeast, expressed	Os03g0764300	Protein kinase domain containing protein.	MAP kinase	Signaling
LOC_Os03g55590	MYB family transcription factor	Os03g0764600		MYB family transcription factor	Signaling
LOC_Os03g55760	MYB family transcription factor	Os03g0766500		MYB family transcription factor	Signaling
LOC_Os03g55820	thioredoxin	Os03g0767500		thioredoxin	Scavenging
LOC_Os03g56050	AP2-like ethylene-responsive transcription factor AINTEGUMENTA, putative, expressed	Os03g0770700	AP2/EREBP transcription factor BABY BOOM1.	AP2 domain containing protein	Signaling
LOC_Os03g56090	MYB family transcription factor	Os03g0771100		MYB family transcription factor	Signaling
LOC_Os03g57200	glutathione S-transferase, putative, expressed	Os03g0785900	Glutathione S-transferase GST 19 (EC 2.5.1.18).	glutathione S-transferase	Scavenging
LOC_Os03g57500	Zinc finger, RING/FYVE/PHD-type domain containing protein	Os03g0788800		Zinc finger transcription factor	Signaling
LOC_Os03g57900	Zinc finger, AN1-type domain containing protein	Os03g0793000		Zinc finger transcription factor	Signaling
LOC_Os03g58130	thioredoxin	Os03g0795500		thioredoxin	Scavenging
LOC_Os03g58160	Heat stress transcription factor 12	Os03g0795900		Heat stress transcription factor	Signaling
LOC_Os03g58390	Zinc finger, RING/FYVE/PHD-type domain containing protein	Os03g0798200		Zinc finger transcription factor	Signaling
LOC_Os03g58420	WRKY6	Os03g0798500		WRKY transcript factor	Signaling
LOC_Os03g58630	thioredoxin	Os03g0800700		thioredoxin	Scavenging
LOC_Os03g58960	Zinc finger, DHHC-type domain containing protein	Os03g0804300		Zinc finger transcription factor	Signaling
LOC_Os03g59070	Phosphatidic acid phosphatase type 2	Os03g0805400		Phosphatidic acid phosphatase	signaling
LOC_Os03g59440	dirigent, putative, expressed	Os03g0809000	Plant disease resistance response protein family protein.	Disease resistance protein family protein.	Signaling
LOC_Os03g59610	oxidoreductase, short chain dehydrogenase/reductase family protein, putative, expressed	Os03g0810800	Short-chain alcohol dehydrogenase.	oxidoreductase	Scavenging
LOC_Os03g59680	Zinc finger, HIT-type domain containing protein	Os03g0811500		Zinc finger transcription factor	Signaling
LOC_Os03g59760	Zinc finger, RING/FYVE/PHD-type domain containing protein	Os03g0812200		Zinc finger transcription factor	Signaling
LOC_Os03g59870	Calcium ion binding protein	Os03g0813500		Calcium ion binding protein	Signaling
LOC_Os03g60120	AP2 domain containing protein, expressed	Os03g0815800	Ethylene responsive element binding factor 5 (AtERF5).	AP2 domain containing protein	Signaling
LOC_Os03g60390	Zinc finger, RING/FYVE/PHD-type domain containing protein	Os03g0818250		Zinc finger transcription factor	Signaling
LOC_Os03g60530	ras-related protein, putative, expressed	Os03g0819900	Ethylene-responsive small GTP-binding protein.		Signaling
LOC_Os03g60880	nucleobase-ascorbate transporter, putative, expressed	Os03g0823800	Xanthine/uracil/vitamin C permease family protein.	nucleobase-ascorbate transporter	Signaling
LOC_Os03g61640	Zinc finger, U1-C type domain containing protein	Os03g0831900		Zinc finger transcription factor	Signaling
LOC_Os03g62060	IAA-amino acid hydrolase ILR1 precursor, putative, expressed				?
LOC_Os03g62070	IAA-amino acid hydrolase ILR1 precursor, putative, expressed				?
LOC_Os03g62100	MYB family transcription factor	Os03g0837200		MYB family transcription factor	Signaling
LOC_Os03g62230	zinc finger protein, putative, expressed				Signaling
LOC_Os03g62250	Zinc finger, RING/FYVE/PHD-type domain containing protein	Os03g0839000		Zinc finger transcription factor	Signaling
LOC_Os03g62379	MYB family transcription factor	Os03g0840350		MYB family transcription factor	Signaling
LOC_Os03g62500	CGMC_GSK.5 - CGMC includes CDA, MAPK, GSK3, and CLKC kinases, expressed	Os03g0841800	Shaggy-related protein kinase kappa (EC 2.7.1.-) (ASK-kappa) (AtK-1).	MAP kinase	Signaling
LOC_Os03g63240	disease resistance protein, putative, expressed	Os03g0849500	Powdery mildew resistance protein PM3b.	Disease resistance protein family protein.	Signaling
LOC_Os03g63360	glutathione S-transferase, putative, expressed	Os03g0850600	Conserved hypothetical protein.	glutathione S-transferase	Scavenging
LOC_Os03g63750	Heat stress transcription factor 13	Os03g0854500		Heat stress transcription factor	Signaling
LOC_Os03g63900	1-aminocyclopropane-1-carboxylate oxidase 2, putative, expressed	Os03g0856000	2OG-Fe(II) oxygenase domain containing protein.	ACC oxidase	Scavenging
LOC_Os03g64260	AP2 domain containing protein, expressed	Os03g0860100	Ethylene responsive element binding factor 2 (AtERF2).	AP2 domain containing protein	Signaling
LOC_Os03g64280	1-aminocyclopropane-1-carboxylate oxidase homolog 1, putative, expressed	Os03g0860600	2-oxoglutarate-dependent oxygenase.	ACC oxidase	Scavenging
LOC_Os04g01354	chalcone synthase, putative, expressed	Os04g0103900	Chalcone synthase (EC 2.3.1.74).	chalcone synthase	Signaling
LOC_Os04g01490	Zinc finger, RING/FYVE/PHD-type domain containing protein	Os04g0105100		Zinc finger transcription factor	Signaling
LOC_Os04g02110	disease resistance protein RGA3, putative, expressed	Os04g0111900	Vrga1.	Disease resistance protein family protein.	Signaling
LOC_Os04g02120	expressed protein	Os04g0112100	Disease resistance protein family protein.		Signaling
LOC_Os04g02510	Zinc finger, C2H2-type domain containing protein	Os04g0115500		Zinc finger transcription factor	Signaling
LOC_Os04g02640	3-ketoacyl-CoA synthase 6, putative, expressed	Os04g0116800	Naringenin-chalcone synthase family protein.	3-ketoacyl-CoA synthase	Scavenging
LOC_Os04g02860	disease resistance protein RPM1, putative	Os04g0118800	Disease resistance protein family protein.	Disease resistance protein family protein.	Signaling
LOC_Os04g03180	disease resistance protein, putative, expressed	Os04g0122000	Leucine-rich repeat, cysteine-containing type containing protein.	Disease resistance protein family protein.	Signaling
LOC_Os04g04750	peroxidase precursor, putative, expressed	Os04g0134800	Haem peroxidase, plant/fungal/bacterial family protein.	peroxidase	Scavenging
LOC_Os04g08060	Zinc finger, C2H2-type domain containing protein	Os04g0162500		Zinc finger transcription factor	Signaling
LOC_Os04g08280	retrotransposon protein, putative, Ty3-gypsy subclass, expressed	Os04g0165000	Thaumatin, pathogenesis-related family protein.		Signaling
LOC_Os04g08290	Zinc finger, C2H2-type domain containing protein	Os04g0165200		Zinc finger transcription factor	Signaling
LOC_Os04g08740	ethylene receptor, putative, expressed	Os04g0169100	Ethylene receptor.	Ethylene receptor.	Signaling
LOC_Os04g10350	1-aminocyclopropane-1-carboxylate oxidase homolog 2, putative, expressed	Os04g0182200	2OG-Fe(II) oxygenase domain containing protein.	ACC oxidase	Scavenging
LOC_Os04g12830	conserved hypothetical protein	Os04g0205200	Disease resistance protein family protein.	Disease resistance protein family protein.	Signaling
LOC_Os04g14190	Zinc finger, TRAF-type domain containing protein	Os04g0218900		Zinc finger transcription factor	Signaling
LOC_Os04g14220	disease resistance protein RPM1, putative, expressed	Os04g0219600	Disease resistance protein family protein.	Disease resistance protein family protein.	Signaling
LOC_Os04g14510	Zinc finger, RING/FYVE/PHD-type domain containing protein	Os04g0221600		Zinc finger transcription factor	Signaling
LOC_Os04g14680	OsAPx3 - Peroxisomal Ascorbate Peroxidase encoding gene 5,8, expressed	Os04g0223300	Peroxisome type ascorbate peroxidase.	Ascorbate peroxidase	Scavenging
LOC_Os04g16970	Zinc finger, RING/FYVE/PHD-type domain containing protein	Os04g0243700		Zinc finger transcription factor	Signaling
LOC_Os04g17050	glutaredoxin family protein, expressed	Os04g0244400	Glutathione S-transferase, N-terminal domain containing protein.	glutaredoxin	Signaling
LOC_Os04g18650	AP2 domain containing protein	Os04g0257500	Ethylene-responsive element binding protein.		Signaling
LOC_Os04g21950	WRKY51	Os04g0287400		WRKY transcript factor	Signaling
LOC_Os04g22900	jasmonate-induced protein, putative, expressed	Os04g0295400	Jacalin-related lectin domain containing protein.		Signaling
LOC_Os04g24130		Os04g0306300	Thaumatin, pathogenesis-related family protein.		Signaling
LOC_Os04g24328	jasmonate-induced protein, putative, expressed	Os04g0308500	Conserved hypothetical protein.		Signaling
LOC_Os04g24700	conserved hypothetical protein	Os04g0312000	Disease resistance protein family protein.	Disease resistance protein family protein.	Signaling
LOC_Os04g27410	MYB family transcription factor	Os04g0341900		MYB family transcription factor	Signaling
LOC_Os04g28090	MYB family transcription factor	Os04g0348300		MYB family transcription factor	Signaling
LOC_Os04g28210	verticillium wilt disease resistance protein, putative, expressed	Os04g0349700	Leucine-rich repeat, typical subtype containing protein.		Signaling
LOC_Os04g30610	disease resistance protein RGA2, putative	Os04g0374800	Disease resistance protein family protein.	Disease resistance protein family protein.	Signaling
LOC_Os04g30660	NBS type disease resistance protein, putative, expressed	Os04g0375300	Disease resistance protein family protein.	R gene homologs	Signaling
LOC_Os04g30890	MYB family transcription factor	Os04g0377932		MYB family transcription factor	Signaling
LOC_Os04g31040	violaxanthin de-epoxidase, putative, expressed	Os04g0379700	Violaxanthin de-epoxidase precursor.		Signaling
LOC_Os04g32570	MYB protein	No Hit		MYB family transcription factor	Signaling
LOC_Os04g32620	ethylene-responsive transcription factor ERF114, putative, expressed	Os04g0398000	Pathogenesis-related transcriptional factor and ERF domain containing protein.	ethylene-responsive protein	Signaling
LOC_Os04g32790	AP2 domain containing protein, expressed	Os04g0399800	Pathogenesis-related genes transcriptional activator PTI5.	AP2 domain containing protein	Signaling
LOC_Os04g32980	Zinc finger, RING-type domain containing protein	Os04g0402500		Zinc finger transcription factor	Signaling
LOC_Os04g33030	Zinc finger, RING-type domain containing protein	Os04g0403200		Zinc finger transcription factor	Signaling
LOC_Os04g33660	bifunctional monodehydroascorbate reductase and carbonic anhydrasenectarin-3 precursor, putative, expressed	Os04g0412500	Conserved hypothetical protein.		Signaling
LOC_Os04g33680	glutaredoxin	Os04g0412800		glutaredoxin	Signaling
LOC_Os04g33690	Zinc finger, Sec23/Sec24-type domain containing protein	Os04g0412900		Zinc finger transcription factor	Signaling
LOC_Os04g33970	2-cys PrxR	Os04g0416400		Peroxi reductase	Scavenging
LOC_Os04g34030	Zinc finger, RING/FYVE/PHD-type domain containing protein	No Hit		Zinc finger transcription factor	Signaling
LOC_Os04g34140	Zinc finger, RING/FYVE/PHD-type domain containing protein	Os04g0418500		Zinc finger transcription factor	Signaling
LOC_Os04g34230	Zinc finger, RING/FYVE/PHD-type domain containing protein	Os04g0419550		Zinc finger transcription factor	Signaling
LOC_Os04g34600	abscisic stress-ripening, putative, expressed	Os04g0423400	ABA/WDS induced protein family protein.		Signaling
LOC_Os04g34630	peroxidase precursor, putative, expressed	Os04g0423800	Peroxidase precursor (EC 1.11.1.7).	peroxidase	Scavenging
LOC_Os04g35100	PLC	Os04g0430200		Phospholipase	Signaling
LOC_Os04g35150	thioredoxin	No hit		thioredoxin	Scavenging
LOC_Os04g35520	OsAPx7 - Stromal Ascorbate Peroxidase encoding gene 5,8, expressed	Os04g0434800	Stromal ascorbate peroxidase.	Ascorbate peroxidase	Scavenging
LOC_Os04g35560	glutathione S-transferase, putative, expressed	Os04g0435500	Glutathione S-transferase, N-terminal domain containing protein.	glutathione S-transferase	Scavenging
LOC_Os04g35680	Zinc finger, RING/FYVE/PHD-type domain containing protein	Os04g0437300		Zinc finger transcription factor	Signaling
LOC_Os04g35700	STE_MEKK_ste11_MAP3K.16 - STE kinases include homologs to sterile 7, sterile 11 and sterile 20 from yeast, expressed	Os04g0437600	MAP protein kinase.	MAP kinase	Signaling
LOC_Os04g35750	expressed protein				?
LOC_Os04g36720	ferric-chelate reductase(FRO1)	Os04g0444800			Signaling
LOC_Os04g37490	oxidoreductase, aldo/keto reductase family protein, putative, expressed	Os04g0447700	NAD(P)H dependent 6'-deoxychalcone synthase (EC 1.1.-.-).	oxidoreductase	Scavenging
LOC_Os04g37619	zeaxanthin epoxidase, chloroplast precursor, putative, expressed	Os04g0448900	Zeaxanthin epoxidase.		Signaling
LOC_Os04g37700	Zinc finger, FYVE/PHD-type domain containing protein	Os04g0450000		Zinc finger transcription factor	Signaling
LOC_Os04g37740	Zinc finger, RING/FYVE/PHD-type domain containing protein	Os04g0450400		Zinc finger transcription factor	Signaling
LOC_Os04g38740	MYB family transcription factor	Os04g0461000		MYB family transcription factor	Signaling
LOC_Os04g39050	Zinc finger, C2H2-type domain containing protein	Os04g0464600		Zinc finger transcription factor	Signaling
LOC_Os04g39100	peroxidase precursor, putative, expressed	Os04g0465100	Haem peroxidase, plant/fungal/bacterial family protein.	peroxidase	Scavenging
LOC_Os04g39150	pathogenesis-related Bet v I family protein, putative, expressed	Os04g0465600	Bet v I allergen family protein.		Signaling
LOC_Os04g39460	NBS-LRR type disease resistance protein, putative, expressed	Os04g0470500	Disease resistance protein family protein.	R gene homologs	Signaling
LOC_Os04g39470	MYB family transcription factor	Os04g0470600		MYB family transcription factor	Signaling
LOC_Os04g39570	WRKY35v2	Os04g0471700		WRKY transcript factor	Signaling
LOC_Os04g40490	hydrolase, hydrolyzing O-glycosyl compounds, putative, expressed				Signaling
LOC_Os04g40930	MYB family transcription factor	Os04g0486400		MYB family transcription factor	Signaling
LOC_Os04g41250	Zinc finger, RING/FYVE/PHD-type domain containing protein	Os04g0489800		Zinc finger transcription factor	Signaling
LOC_Os04g41570	ethylene-responsive protein related, putative, expressed	Os04g0493100	Basic helix-loop-helix dimerisation region bHLH domain containing protein.	ethylene-responsive protein	Signaling
LOC_Os04g42100	retrotransposon protein, putative, unclassified, expressed	Os04g0498700	Haem peroxidase, plant/fungal/bacterial family protein.	peroxidase	Scavenging
LOC_Os04g42950	MYB family transcription factor	Os04g0508500		MYB family transcription factor	Signaling
LOC_Os04g43200	caleosin related protein, putative, expressed	Os04g0511200	EFA27 for EF hand, abscisic acid, 27kD.		Signaling
LOC_Os04g43340	disease resistance RPP13-like protein 1, putative, expressed	Os04g0512900	Disease resistance protein family protein.	Disease resistance protein family protein.	Signaling
LOC_Os04g43440		Os04g0514600	Disease resistance protein family protein.	Disease resistance protein family protein.	Signaling
LOC_Os04g43680	MYB family transcription factor(Myb4)	Os04g0517100		MYB family transcription factor	Signaling
LOC_Os04g43760	phenylalanine ammonia-lyase, putative, expressed	Os04g0518200	Conserved hypothetical protein.	phenylalanine ammonia-lyase	signaling
LOC_Os04g43800	phenylalanine ammonia-lyase, putative, expressed	Os04g0518400	Phenylalanine ammonia-lyase 2 (EC 4.3.1.5).	phenylalanine ammonia-lyase	signaling
LOC_Os04g44260	thioredoxin reductase 2	Os04g0524136		thioredoxin	Scavenging
LOC_Os04g44650	ferrodoxin-thioredoxin reductase	Os04g0528800		ferrodoxin-thioredoxin reductase	Signaling
LOC_Os04g44820	Zinc finger, RING/FYVE/PHD-type domain containing protein	Os04g0530500		Zinc finger transcription factor	Signaling
LOC_Os04g44830	thioredoxin	Os04g0530600		thioredoxin	Scavenging
LOC_Os04g45020	MYB family transcription factor	Os04g0532800		MYB family transcription factor	Signaling
LOC_Os04g45060	MYB family transcription factor	Os04g0533200		MYB family transcription factor	Signaling
LOC_Os04g45520	integral membrane protein, expressed				Signaling
LOC_Os04g45650	Zinc finger, NHR/GATA-type domain containing protein	No hit		Zinc finger transcription factor	Signaling
LOC_Os04g45690	Zinc finger, B-box domain containing protein	Os04g0540200		Zinc finger transcription factor	Signaling
LOC_Os04g46060	WRKY36	Os04g0545000		WRKY transcript factor	Signaling
LOC_Os04g46220	ethylene-responsive transcription factor, putative, expressed	Os04g0546800	Ethylene responsive element binding factor 5 (AtERF5).	ethylene-responsive protein	Signaling
LOC_Os04g46250	AP2 domain containing protein, expressed	Os04g0547600	Pathogenesis-related transcriptional factor and ERF domain containing protein.	AP2 domain containing protein	Signaling
LOC_Os04g46290	ethylene-responsive element-binding protein, putative, expressed	Os04g0548000	Eukaryotic protein of unknown function DUF862 family protein.	ethylene-responsive protein	Signaling
LOC_Os04g46300	disease resistance protein RPM1, putative, expressed	Os04g0548100	Disease resistance protein family protein.	Disease resistance protein family protein.	Signaling
LOC_Os04g46440	AP2 domain containing protein, expressed	Os04g0550200	Pathogenesis-related transcriptional factor and ERF domain containing protein.	AP2 domain containing protein	Signaling
LOC_Os04g46600	Zinc finger, FYVE/PHD-type domain containing protein	Os04g0551600		Zinc finger transcription factor	Signaling
LOC_Os04g46680	Zinc finger, C2H2-type domain containing protein	Os04g0552700		Zinc finger transcription factor	Signaling
LOC_Os04g46960	glutathione peroxidase domain containing protein, expressed	Os04g0556300	Glutathione peroxidase-like protein GPX54Hv.	glutathione peroxidase	Scavenging
LOC_Os04g47240	STE_MEKK_ste11_MAP3K.17 - STE kinases include homologs to sterile 7, sterile 11 and sterile 20 from yeast, expressed	Os04g0559800	Mitogen-activated protein kinase.	MAP kinase	Signaling
LOC_Os04g47410	Zinc finger, DHHC-type domain containing protein	Os04g0562000		Zinc finger transcription factor	Signaling
LOC_Os04g47810	ethylene-responsive protein related, putative, expressed	Os04g0565900	Basic helix-loop-helix dimerisation region bHLH domain containing protein.	ethylene-responsive protein	Signaling
LOC_Os04g47890	MYB family transcription factor	Os04g0566600		MYB family transcription factor	Signaling
LOC_Os04g48030	Heat stress transcription factor 14	Os04g0568700		Heat stress transcription factor	Signaling
LOC_Os04g48260	Zinc finger, RING/FYVE/PHD-type domain containing protein	Os04g0571200		Zinc finger transcription factor	Signaling
LOC_Os04g48310	Zinc finger, RING/FYVE/PHD-type domain containing protein	Os04g0571800		Zinc finger transcription factor	Signaling
LOC_Os04g48410	copper chaperone for superoxide dismutase, putative, expressed	Os04g0573200	Copper/Zinc superoxide dismutase family protein.	superoxide dismutase	Scavenging
LOC_Os04g48850	aminotransferase, classes I and II, domain containing protein, expressed	Os04g0578000	ACC synthase (EC 4.4.1.14).		Signaling
LOC_Os04g48880	fatty acid hydroxylase, putative, expressed	Os04g0578400	Beta-ring hydroxylase (Fragment).		Signaling
LOC_Os04g48930	ferric-chelate reductase(FRO2)	Os04g0578600			Signaling
LOC_Os04g49000	Zinc finger, RING/FYVE/PHD-type domain containing protein	Os04g0579200		Zinc finger transcription factor	Signaling
LOC_Os04g49160	Zinc finger, RING/FYVE/PHD-type domain containing protein	Os04g0580800		Zinc finger transcription factor	Signaling
LOC_Os04g49450	MYB family transcription factor	Os04g0583900		MYB family transcription factor	Signaling
LOC_Os04g49560	Zinc finger, DHHC-type domain containing protein	Os04g0585100		Zinc finger transcription factor	Signaling
LOC_Os04g49700	Zinc finger, RING/FYVE/PHD-type domain containing protein	Os04g0586700		Zinc finger transcription factor	Signaling
LOC_Os04g49970	Zinc finger, RING/FYVE/PHD-type domain containing protein	Os04g0589700		Zinc finger transcription factor	Signaling
LOC_Os04g50680	MYB family transcription factor	Os04g0593200		MYB family transcription factor	Signaling
LOC_Os04g50700	pathogenesis-related Bet v I family protein, putative, expressed	Os04g0593400	Bet v I allergen family protein.		Signaling
LOC_Os04g50710	pathogenesis-related Bet v I family protein, putative	Os04g0593500	Bet v I allergen family protein.		Signaling
LOC_Os04g50720	Zinc finger, C2H2-type domain containing protein	Os04g0593600		Zinc finger transcription factor	Signaling
LOC_Os04g50740	Zinc finger, C6HC-type domain containing protein	Os04g0593800		Zinc finger transcription factor	Signaling
LOC_Os04g50770	MYB family transcription factor	Os04g0594100		MYB family transcription factor	Signaling
LOC_Os04g50920	WRKY37	Os04g0597300		WRKY transcript factor	Signaling
LOC_Os04g51150	transposon protein(unclassified)	Os04g0600200			Signaling
LOC_Os04g51160	transposon protein(unclassified)	Os04g0600300			Signaling
LOC_Os04g51172	Disease resistance/zinc finger/chromosome condensation-like region protein, putative, expressed	Os04g0600500	Conserved hypothetical protein.	Disease resistance protein family protein.	Signaling
LOC_Os04g51300	peroxidase precursor, putative, expressed	Os04g0602100	Haem peroxidase, plant/fungal/bacterial family protein.	peroxidase	Scavenging
LOC_Os04g51560	WRKY68	Os04g0605100		WRKY transcript factor	Signaling
LOC_Os04g51800	MYB protein	Os04g0607175		MYB family transcription factor	Signaling
LOC_Os04g52020	Zinc finger, RING/FYVE/PHD-type domain containing protein	Os04g0609700		Zinc finger transcription factor	Signaling
LOC_Os04g52090	AP2 domain containing protein, expressed	Os04g0610400	Pathogenesis-related transcriptional factor and ERF domain containing protein.	AP2 domain containing protein	Signaling
LOC_Os04g53000	NBS-LRR disease resistance protein, putative, expressed	Os04g0621300	Conserved hypothetical protein.	R gene homologs	Signaling
LOC_Os04g53020	GRF zinc finger family protein	Os04g0621700	Disease resistance protein family protein.		Signaling
LOC_Os04g53060	NBS-LRR disease resistance protein, putative, expressed	Os04g0621900	Hypothetical protein.	R gene homologs	Signaling
LOC_Os04g53160	NBS-LRR disease resistance protein, putative, expressed	Os04g0622600	XA1.	R gene homologs	Signaling
LOC_Os04g53496	NBS-LRR disease resistance protein, putative	Os04g0626500	Disease resistance protein RGA2 (RGA2-blb) (Blight resistance protein RPI).	R gene homologs	Signaling
LOC_Os04g53560	expressed protein				?
LOC_Os04g53640	peroxidase precursor, putative, expressed	Os04g0628200	TPR-like domain containing protein.	peroxidase	Scavenging
LOC_Os04g53740	thioredoxin	Os04g0629500		thioredoxin	Scavenging
LOC_Os04g53780	leucoanthocyanidin reductase, putative, expressed	Os04g0630100	Conserved hypothetical protein.		Signaling
LOC_Os04g53800	leucoanthocyanidin reductase, putative, expressed	Os04g0630300	Conserved hypothetical protein.		Signaling
LOC_Os04g53810	leucoanthocyanidin reductase, putative, expressed	Os04g0630400	Conserved hypothetical protein.		Signaling
LOC_Os04g53850	leucoanthocyanidin reductase, putative, expressed	Os04g0630800	Anthocyanidin reductase.		Signaling
LOC_Os04g53860	reductase, putative, expressed	Os04g0630900	Anthocyanidin reductase.	Anthocyanidin reductase.	Signaling
LOC_Os04g53920	leucoanthocyanidin reductase, putative	Os04g0631000	Anthocyanidin reductase.		Signaling
LOC_Os04g53990	ethylene-responsive protein related, putative, expressed	Os04g0631600	Basic helix-loop-helix dimerisation region bHLH domain containing protein.	ethylene-responsive protein	Signaling
LOC_Os04g54860	glutaredoxin	Os04g0641300		glutaredoxin	Signaling
LOC_Os04g55480	Zinc finger, RING/FYVE/PHD-type domain containing protein	Os04g0648500		Zinc finger transcription factor	Signaling
LOC_Os04g55740	peroxidase precursor, putative, expressed	Os04g0651000	Peroxidase.	peroxidase	Scavenging
LOC_Os04g55970	AP2-like ethylene-responsive transcription factor AINTEGUMENTA, putative, expressed	Os04g0653600	AP2/EREBP transcription factor BABY BOOM1.	AP2 domain containing protein	Signaling
LOC_Os04g55980	glycine-rich RNA-binding, abscisic acid-inducible protein, putative	Os04g0653700	Hypothetical protein.		Signaling
LOC_Os04g56180	peroxidase precursor, putative, expressed	Os04g0656800	Peroxidase2 precursor (EC 1.11.1.7).	peroxidase	Scavenging
LOC_Os04g56420	retrotransposon protein, putative, unclassified, expressed				?
LOC_Os04g56530	STE_MEKK_ste11_MAP3K.1 - STE kinases include homologs to sterile 7, sterile 11 and sterile 20 from yeast, expressed	Os04g0660500	Protein kinase domain containing protein.	MAP kinase	Signaling
LOC_Os04g56700	naringenin,2-oxoglutarate 3-dioxygenase, putative, expressed	Os04g0662600	Flavanone-3-hydroxylase (Fragment).		Signaling
LOC_Os04g56750	Zinc finger, CCHC-type domain containing protein	Os04g0663200		Zinc finger transcription factor	Signaling
LOC_Os04g56950	jasmonate O-methyltransferase, putative, expressed	Os04g0665200	SAM dependent carboxyl methyltransferase family protein.		Signaling
LOC_Os04g57130	dirigent-like protein pDIR17, putative, expressed	Os04g0666800	Plant disease resistance response protein family protein.	Disease resistance protein family protein.	Signaling
LOC_Os04g57320	immutans protein	Os04g0668900			Signaling
LOC_Os04g57340	AP2 domain containing protein, expressed	Os04g0669200	Ethylene response factor 3.	AP2 domain containing protein	Signaling
LOC_Os04g57600	Zinc finger, CCCH-type domain containing protein	Os04g0671800		Zinc finger transcription factor	Signaling
LOC_Os04g57930	thioredoxin	Os04g0676100		thioredoxin	Scavenging
LOC_Os04g58020	MYB_Al protein	Os04g0676700		MYB family transcription factor	Signaling
LOC_Os04g58090	NHL25, putative, expressed				?
LOC_Os04g58190	Zinc finger, Dof-type family protein	Os04g0678400		Zinc finger transcription factor	Signaling
LOC_Os04g58920	Zinc finger, RING/FYVE/PHD-type domain containing protein	Os04g0686000		Zinc finger transcription factor	Signaling
LOC_Os04g59150	peroxidase precursor, putative, expressed	Os04g0688100	Anionic peroxidase precursor.	peroxidase	Scavenging
LOC_Os04g59160	peroxidase precursor, putative, expressed	Os04g0688200	Anionic peroxidase precursor.	peroxidase	Scavenging
LOC_Os04g59190	peroxidase precursor, putative, expressed	Os04g0688300	Haem peroxidase, plant/fungal/bacterial family protein.	peroxidase	Scavenging
LOC_Os04g59200	peroxidase precursor, putative, expressed	Os04g0688500	Anionic peroxidase precursor.	peroxidase	Scavenging
LOC_Os04g59210	peroxidase precursor, putative, expressed	Os04g0688600	Anionic peroxidase precursor.	peroxidase	Scavenging
LOC_Os04g59260	peroxidase precursor, putative, expressed	Os04g0689000	Anionic peroxidase precursor.	peroxidase	Scavenging
LOC_Os04g59310	PLC	Os04g0689300		Phospholipase	Signaling
LOC_Os04g59380	Zinc finger, C2H2-type domain containing protein	Os04g0690100		Zinc finger transcription factor	Signaling
LOC_Os05g01230	Zinc finger, RING/FYVE/PHD-type domain containing protein	Os05g0102600		Zinc finger transcription factor	Signaling
LOC_Os05g01370	polygalacturonase inhibitor precursor, putative, expressed	Os05g0104200	Disease resistance protein.		Signaling
LOC_Os05g01550	Zinc finger, C2H2-type domain containing protein	Os05g0106000		Zinc finger transcription factor	Signaling
LOC_Os05g01780	STE_PAK_Ste20++TranslationKinase_Slob_Wnk.1 - STE kinases include homologs to sterile 7, sterile 11 and sterile 20 from yeast, expressed	Os05g0108300	MAP kinase-like protein.	MAP kinase	Signaling
LOC_Os05g01940	Zinc finger, RING/FYVE/PHD-type domain containing protein	Os05g0110000		Zinc finger transcription factor	Signaling
LOC_Os05g02050	Zinc finger, Tim10/DDP-type family protein	Os05g0111100		Zinc finger transcription factor	Signaling
LOC_Os05g02390	Zinc finger, C2H2-type domain containing protein	Os05g0114400		Zinc finger transcription factor	Signaling
LOC_Os05g02500	dual specificity protein phosphatase, putative, expressed	Os05g0115800	MAP kinase phosphatase (Fragment).		Signaling
LOC_Os05g02530	glutathione S-transferase, N-terminal domain containing protein, expressed	Os05g0116100	Glutathione dependent dehydroascorbate reductase precursor (EC 1.8.5.1) (Dehydroascorbate reductase) (Fragment).	glutathione S-transferase	Scavenging
LOC_Os05g03020	Zinc finger, C2H2-type domain containing protein	Os05g0121400		Zinc finger transcription factor	Signaling
LOC_Os05g03550	MYB family transcription factor	Os05g0126300		MYB family transcription factor	Signaling
LOC_Os05g03610	PLC	Os05g0127200		Phospholipase	Signaling
LOC_Os05g03640	flavonol synthase/flavanone 3-hydroxylase, putative, expressed	Os05g0127500	Leucoanthocyanidin dioxygenase-like protein.		Signaling
LOC_Os05g03820	glutamate--cysteine ligase, chloroplast precursor, putative, expressed	Os05g0129000	Gamma-glutamylcysteine synthetase (EC 6.3.2.2).	glutamate--cysteine ligase	Signaling
LOC_Os05g04210	MYB family transcription factor	Os05g0132700		MYB family transcription factor	Signaling
LOC_Os05g04340	CGMC_GSK.6 - CGMC includes CDA, MAPK, GSK3, and CLKC kinases, expressed	Os05g0134000	Shaggy-related protein kinase alpha (EC 2.7.1.-) (ASK-alpha).	MAP kinase	Signaling
LOC_Os05g04380	peroxidase precursor, putative, expressed	Os05g0134400	Haem peroxidase, plant/fungal/bacterial family protein.	peroxidase	Scavenging
LOC_Os05g04410	peroxidase precursor, putative, expressed	Os05g0134700	Haem peroxidase, plant/fungal/bacterial family protein.	peroxidase	Scavenging
LOC_Os05g04440	peroxidase precursor, putative, expressed	Os05g0134800	Haem peroxidase, plant/fungal/bacterial family protein.	peroxidase	Scavenging
LOC_Os05g04450	peroxidase precursor, putative, expressed	Os05g0135000	Haem peroxidase, plant/fungal/bacterial family protein.	peroxidase	Scavenging
LOC_Os05g04470	peroxidase precursor, putative, expressed	Os05g0135200	Haem peroxidase, plant/fungal/bacterial family protein.	peroxidase	Scavenging
LOC_Os05g04490	peroxidase precursor, putative, expressed	Os05g0135400	Plant peroxidase family protein.	peroxidase	Scavenging
LOC_Os05g04500	peroxidase precursor, putative, expressed	Os05g0135500	Haem peroxidase, plant/fungal/bacterial family protein.	peroxidase	Scavenging
LOC_Os05g04640	WRKY5	Os05g0137500		WRKY transcript factor	Signaling
LOC_Os05g04820	MYB family transcription factor	Os05g0140100		MYB family transcription factor	Signaling
LOC_Os05g04950	Zinc finger, RING-type domain containing protein	Os05g0141500		Zinc finger transcription factor	Signaling
LOC_Os05g05160	CGMC_MAPKCGMC_2.1 - CGMC includes CDA, MAPK, GSK3, and CLKC kinases, expressed	Os05g0143500	Blast and wounding induced mitogen-activated protein kinase.	MAP kinase	Signaling
LOC_Os05g05620	glutathione S-transferase, putative, expressed	Os05g0148900	Glutathione-S-transferase 19E50.	glutathione S-transferase	Scavenging
LOC_Os05g05670	1-aminocyclopropane-1-carboxylate oxidase, putative, expressed	Os05g0149300	1-aminocyclopropane-1-carboxylate oxidase.	ACC oxidase	Scavenging
LOC_Os05g05680	1-aminocyclopropane-1-carboxylate oxidase, putative, expressed	Os05g0149400	1-aminocyclopropane-1-carboxylate oxidase.	ACC oxidase	Scavenging
LOC_Os05g06320	ethylene receptor, putative, expressed	Os05g0155200	Ethylene receptor homolog.	Ethylene receptor.	Signaling
LOC_Os05g06340	Zinc finger, NHR/GATA-type domain containing protein	Os05g0155400		Zinc finger transcription factor	Signaling
LOC_Os05g06970	peroxidase precursor, putative, expressed	Os05g0162000	Peroxidase 1.	peroxidase	Scavenging
LOC_Os05g07070	Zinc finger, RING/FYVE/PHD-type domain containing protein	Os05g0163400		Zinc finger transcription factor	Signaling
LOC_Os05g07140	Zinc finger, RING/FYVE/PHD-type domain containing protein	Os05g0164200		Zinc finger transcription factor	Signaling
LOC_Os05g07690	thioredoxin	Os05g0169000		thioredoxin	Scavenging
LOC_Os05g07880	PLD	Os05g0171000		Phospholipase	Signaling
LOC_Os05g08400	Zinc finger, CCCH-type domain containing protein	Os05g0176400		Zinc finger transcription factor	Signaling
LOC_Os05g08610	Zinc finger, RING/FYVE/PHD-type domain containing protein	Os05g0179000		Zinc finger transcription factor	Signaling
LOC_Os05g09020	WRKY67	Os05g0183100		WRKY transcript factor	Signaling
LOC_Os05g10650	6-phosphofructokinase 2, putative, expressed				Signaling
LOC_Os05g10670	Zinc finger, CCHC-type domain containing protein	Os05g0195101		Zinc finger transcription factor	Signaling
LOC_Os05g10690	Myb transcription factor	Os05g0195700		MYB family transcription factor	Signaling
LOC_Os05g11090	thioredoxin	Os05g0200100		thioredoxin	Scavenging
LOC_Os05g11510	Zinc finger, B-box domain containing protein	Os05g0204600		Zinc finger transcription factor	Signaling
LOC_Os05g11720	Zinc finger, RING/FYVE/PHD-type domain containing protein	Os05g0207400		Zinc finger transcription factor	Signaling
LOC_Os05g11730	CGMC_GSK.7 - CGMC includes CDA, MAPK, GSK3, and CLKC kinases, expressed	Os05g0207500	Shaggy-related protein kinase eta (EC 2.7.1.-) (ASK-eta).	MAP kinase	Signaling
LOC_Os05g11860	Zinc finger, RING/FYVE/PHD-type domain containing protein	No Hit		Zinc finger transcription factor	Signaling
LOC_Os05g12210	chalcone synthase, putative, expressed	Os05g0212900	Chalcone synthase J (EC 2.3.1.74) (Naringenin-chalcone synthase J).	chalcone synthase	Signaling
LOC_Os05g14010	ethylene-responsive protein related, putative, expressed	Os05g0228400	Basic helix-loop-helix dimerisation region bHLH domain containing protein.	ethylene-responsive protein	Signaling
LOC_Os05g14260	peroxidase precursor, putative	Os05g0231900	Peroxidase 29 precursor (EC 1.11.1.7) (Atperox P29) (ATP40).	peroxidase	Scavenging
LOC_Os05g15040	NB-ARC domain containing protein, expressed	Os05g0240200	Disease resistance protein family protein.	R gene homologs	Signaling
LOC_Os05g16200	blight resistance protein T118, putative	Os05g0250700	Disease resistance protein family protein.		Signaling
LOC_Os05g19970	Zinc finger, RING-type domain containing protein	Os05g0279400		Zinc finger transcription factor	Signaling
LOC_Os05g20620	Zinc finger, CCHC-type domain containing protein	No Hit		Zinc finger transcription factor	Signaling
LOC_Os05g21180	phosphatidic acid phosphatase-related	Os05g0287800		Phosphatidic acid phosphatase	signaling
LOC_Os05g23950	Zinc finger, TRAF-type domain containing protein	Os05g0305200		Zinc finger transcription factor	Signaling
LOC_Os05g23990	rp3 protein, putative, expressed	Os05g0305600	Disease resistance protein family protein.	Disease resistance protein family protein.	Signaling
LOC_Os05g25180	Zinc finger, RING/FYVE/PHD-type domain containing protein	Os05g0316000		Zinc finger transcription factor	Signaling
LOC_Os05g25260	AP2 domain containing protein, expressed	Os05g0316800	Ethylene-responsive element binding protein.	AP2 domain containing protein	Signaling
LOC_Os05g25700	WRKY75	No hit		WRKY transcript factor	Signaling
LOC_Os05g25770	WRKY45	Os05g0322900		WRKY transcript factor	Signaling
LOC_Os05g25850	superoxide dismutase, mitochondrial precursor, putative, expressed	Os05g0323900	Manganese-superoxide dismutase precursor (EC 1.15.1.1).	superoxide dismutase	Scavenging
LOC_Os05g26660	NADH-ubiquinone oxidoreductase	Os05g0331200		NADH-ubiquinone oxidoreductase	Scavenging
LOC_Os05g26890	G-protein alpha subunit, putative, expressed	Os05g0333200	Guanine nucleotide-binding protein alpha-1 subunit (GP-alpha-1).	G-protein alpha subunit	Signaling
LOC_Os05g27730	WRKY53	Os05g0343400		WRKY transcript factor	Signaling
LOC_Os05g27820	patellin protein, putative, expressed	Os05g0345100	Cellular retinaldehyde binding/alpha-tocopherol transport family protein.		signaling
LOC_Os05g28530	glutaredoxin	Os05g0353600		glutaredoxin	Signaling
LOC_Os05g28960	Phospholipid/glycerol Acyltransferase	Os05g0357800			Signaling
LOC_Os05g29710	Zinc finger, RING/FYVE/PHD-type domain containing protein	Os05g0360400		Zinc finger transcription factor	Signaling
LOC_Os05g29810	AP2 domain containing protein, expressed	Os05g0361700	Ethylene responsive element binding factor3 (OsERF3).	AP2 domain containing protein	Signaling
LOC_Os05g30220	disease resistance RPP13-like protein 1, putative, expressed	Os05g0365300	NBS-LRR protein (Fragment).	Disease resistance protein family protein.	Signaling
LOC_Os05g31530	disease resistance protein RGA4, putative, expressed	Os05g0379500	NBS-LRR protein (Fragment).	Disease resistance protein family protein.	Signaling
LOC_Os05g31570	disease resistance protein RGA4, putative, expressed	Os05g0380300	NBS-LRR protein (Fragment).	Disease resistance protein family protein.	Signaling
LOC_Os05g31670	AWPM-19-like membrane family protein, putative, expressed	Os05g0381400	ABA induced plasma membrane protein PM 19.		Signaling
LOC_Os05g32270	AP2 domain containing protein, expressed	Os05g0389000	Pathogenesis-related transcriptional factor and ERF domain containing protein.	AP2 domain containing protein	Signaling
LOC_Os05g32350	Zinc finger, RING/FYVE/PHD-type domain containing protein	Os05g0389600		Zinc finger transcription factor	Signaling
LOC_Os05g32370	pre-mRNA-splicing factor ATP-dependent RNA helicase DHX16, putative, expressed				?
LOC_Os05g34150	glutathione S-transferase, putative, expressed	Os05g0412800	Glutathione S-transferase GST 41 (EC 2.5.1.18).	glutathione S-transferase	Scavenging
LOC_Os05g34220	vrga1, putative, expressed	Os05g0414200	Disease resistance protein family protein.	Disease resistance protein family protein.	Signaling
LOC_Os05g34230	disease resistance protein RGA3, putative, expressed	Os05g0414300	Disease resistance protein family protein.	Disease resistance protein family protein.	Signaling
LOC_Os05g35050	copper transporter 1, putative, expressed				Signaling
LOC_Os05g35290	phenylalanine ammonia-lyase, putative, expressed	Os05g0427400	Phenylalanine ammonia-lyase (EC 4.3.1.5).	phenylalanine ammonia-lyase	signaling
LOC_Os05g35460	patellin protein, putative, expressed	Os05g0429400	Cellular retinaldehyde binding/alpha-tocopherol transport family protein.		signaling
LOC_Os05g35500	MYB family transcription factor	Os05g0429900		MYB family transcription factor	Signaling
LOC_Os05g35830	expressed protein	Os05g0433100	Abscisic acid-activated protein kinase.		Signaling
LOC_Os05g36090	Zinc finger, Dof-type family protein	Os05g0436900		Zinc finger transcription factor	Signaling
LOC_Os05g36100	AP2 domain containing protein, expressed	Os05g0437100	Pathogenesis-related transcriptional factor and ERF domain containing protein.	AP2 domain containing protein	Signaling
LOC_Os05g36900	Zinc finger, Dof-type family protein	Os05g0440000		Zinc finger transcription factor	Signaling
LOC_Os05g37040	MYB family transcription factor	Os05g0442100		MYB family transcription factor	Signaling
LOC_Os05g37050	MYB family transcription factor	No Hit		MYB family transcription factor	Signaling
LOC_Os05g37060	MYB family transcription factor	Os05g0442400		MYB family transcription factor	Signaling
LOC_Os05g37730	MYB family transcription factor	Os05g0449900		MYB family transcription factor	Signaling
LOC_Os05g37900	Zinc finger, RING/FYVE/PHD-type domain containing protein	Os05g0452800		Zinc finger transcription factor	Signaling
LOC_Os05g37910	phosphatidic acid phosphatase-related	Os05g0452900		Phosphatidic acid phosphatase	signaling
LOC_Os05g38360	Zinc finger, DHHC-type domain containing protein	Os05g0458000		Zinc finger transcription factor	Signaling
LOC_Os05g38460	MYB family transcription factor	Os05g0459000		MYB family transcription factor	Signaling
LOC_Os05g38620	Zinc finger transcription factor ZFP19	Os05g0461200		Zinc finger transcription factor	Signaling
LOC_Os05g38980	respiratory burst oxidase, putative, expressed	Os05g0465800	Cytochrome b-245, heavy chain family protein.	respiratory burst oxidase	Signaling
LOC_Os05g39260	Zinc finger, RING/FYVE/PHD-type domain containing protein	Os05g0468900		Zinc finger transcription factor	Signaling
LOC_Os05g39380	Zinc finger, RING/FYVE/PHD-type domain containing protein	Os05g0470700		Zinc finger transcription factor	Signaling
LOC_Os05g39720	WRKY70	Os05g0474800		WRKY transcript factor	Signaling
LOC_Os05g40020	Zinc finger, RING/FYVE/PHD-type domain containing protein	Os05g0478000		Zinc finger transcription factor	Signaling
LOC_Os05g40060	WRKY48	Os05g0478400		WRKY transcript factor	Signaling
LOC_Os05g40080	WRKY54	Os05g0478800		WRKY transcript factor	Signaling
LOC_Os05g40160	NB-ARC domain containing protein, expressed	Os05g0479800	Disease resistance protein family protein.	R gene homologs	Signaling
LOC_Os05g40190	thioredoxin	Os05g0480200		thioredoxin	Scavenging
LOC_Os05g40960	Myb transcription factor	Os05g0488600		MYB family transcription factor	Signaling
LOC_Os05g40980	Zinc finger, RING/FYVE/PHD-type domain containing protein	Os05g0488800		Zinc finger transcription factor	Signaling
LOC_Os05g41070	bZIP transcription factor, putative, expressed	Os05g0489700	Promoter-binding factor-like protein (ABA-responsive element binding protein 3) (AREB3).	bZIP transcription factor	Signaling
LOC_Os05g41166	MYB family transcription factor	Os05g0490600		MYB family transcription factor	Signaling
LOC_Os05g41290	disease resistance RPP13-like protein 1, putative, expressed	Os05g0492200	NBS-LRR-like protein (Fragment).	Disease resistance protein family protein.	Signaling
LOC_Os05g41310	disease resistance protein RGA2, putative, expressed	Os05g0492600	NBS-LRR type resistance protein (Fragment).	Disease resistance protein family protein.	Signaling
LOC_Os05g41530	Zinc finger, C2H2-type domain containing protein	Os05g0495100		Zinc finger transcription factor	Signaling
LOC_Os05g41760	AP2 domain containing protein, expressed	Os05g0497200	Ethylene responsive element binding factor 4 (AtERF4).	AP2 domain containing protein	Signaling
LOC_Os05g41780	AP2 domain containing protein, expressed	Os05g0497300	Ethylene responsive element binding factor 5 (AtERF5).	AP2 domain containing protein	Signaling
LOC_Os05g41990	peroxidase precursor, putative, expressed	Os05g0499300	Peroxidase precursor (EC 1.11.1.7).	peroxidase	Scavenging
LOC_Os05g42000	peroxidase precursor, putative, expressed	Os05g0499400	Haem peroxidase, plant/fungal/bacterial family protein.	peroxidase	Scavenging
LOC_Os05g42180	ethylene-responsive protein related, putative	Os05g0501200	Basic helix-loop-helix dimerisation region bHLH domain containing protein.	ethylene-responsive protein	Signaling
LOC_Os05g42270	Phospholipid/glycerol Acyltransferase	Os05g0502200			Signaling
LOC_Os05g43610	Zinc finger, RING/FYVE/PHD-type domain containing protein	Os05g0512000		Zinc finger transcription factor	Signaling
LOC_Os05g45060	Zinc finger, RING/FYVE/PHD-type domain containing protein	Os05g0526600		Zinc finger transcription factor	Signaling
LOC_Os05g45210	respiratory burst oxidase, putative, expressed	Os05g0528000	RbohAOsp (Fragment).	respiratory burst oxidase	Signaling
LOC_Os05g45230	WRKY58	Os05g0528500		WRKY transcript factor	Signaling
LOC_Os05g45410	Heat stress transcription factor 15	Os05g0530400		Heat stress transcription factor	Signaling
LOC_Os05g46020	WRKY7	Os05g0537100		WRKY transcript factor	Signaling
LOC_Os05g46330	MYB family transcription factor	Os05g0540800		MYB family transcription factor	Signaling
LOC_Os05g46750	STE_MEKK_ste11_MAP3K.18 - STE kinases include homologs to sterile 7, sterile 11 and sterile 20 from yeast, expressed	Os05g0545300	Protein kinase domain containing protein.	MAP kinase	Signaling
LOC_Os05g46760	STE_MEKK_ste11_MAP3K.19 - STE kinases include homologs to sterile 7, sterile 11 and sterile 20 from yeast, expressed	Os05g0545400	Protein kinase domain containing protein.	MAP kinase	Signaling
LOC_Os05g47530	Divergent PAP2 family domain containing protein, expressed	Os05g0548800	Acid phosphatase/vanadium-dependent haloperoxidase family protein.		Signaling
LOC_Os05g47650	B3 DNA binding domain containing protein, expressed	Os05g0549800	Pathogenesis-related transcriptional factor and ERF domain containing protein.		Signaling
LOC_Os05g47660	lipid phosphatase protein	Os05g0549900		lipid phosphatase	Signaling
LOC_Os05g47780	Zinc finger, RING/FYVE/PHD-type domain containing protein	Os05g0551000		Zinc finger transcription factor	Signaling
LOC_Os05g47900	Zinc finger, RING/FYVE/PHD-type domain containing protein	Os05g0552400		Zinc finger transcription factor	Signaling
LOC_Os05g47970	microtubule associated protein, putative, expressed	Os05g0552900	MAP65/ASE1 family protein.		signaling
LOC_Os05g48010	MYB family transcription factor	Os05g0553400		MYB family transcription factor	Signaling
LOC_Os05g48970	Zinc finger, RING/FYVE/PHD-type domain containing protein	Os05g0564300		Zinc finger transcription factor	Signaling
LOC_Os05g49140	CGMC_MAPKCMGC_2.8 - CGMC includes CDA, MAPK, GSK3, and CLKC kinases, expressed	Os05g0566400	Blast and wounding induced mitogen-activated protein kinase.	MAP kinase	Signaling
LOC_Os05g49210	WRKY43	Os05g0567200		WRKY transcript factor	Signaling
LOC_Os05g49310	MYB family transcription factor	Os05g0568200		MYB family transcription factor	Signaling
LOC_Os05g49620	WRKY19	Os05g0571200		WRKY transcript factor	Signaling
LOC_Os05g49700	AP2 domain containing protein, expressed	Os05g0572000	Pathogenesis-related transcriptional factor and ERF domain containing protein.	AP2 domain containing protein	Signaling
LOC_Os05g49840	triacylglycerol lipase, putative, expressed
LOC_Os05g50080	Zinc finger, CCCH-type domain containing protein	Os05g0576300		Zinc finger transcription factor	Signaling
LOC_Os05g50120	CGMC_MAPKCMGC_2.3 - CGMC includes CDA, MAPK, GSK3, and CLKC kinases, expressed	Os05g0576800	MAP kinase homolog.	MAP kinase	Signaling
LOC_Os05g50270	GAGA-type zinc finger transcription factor	Os05g0578900			Signaling
LOC_Os05g50610	WRKY8v2	Os05g0583000		WRKY transcript factor	Signaling
LOC_Os05g50910	extra-large G-protein-related, putative, expressed	Os05g0586400	Conserved hypothetical protein.		Signaling
LOC_Os05g51160	Myb transcription factor	Os05g0589400		MYB family transcription factor	Signaling
LOC_Os05g51510	protein phosphatase 2C, putative, expressed	Os05g0592800	Protein phosphatase 2C ABI2 (EC 3.1.3.16) (PP2C) (Abscisic acid- insensitive 2).	protein phosphatase 2C	signaling
LOC_Os06g01360	homogentisate 1,2-dioxygenase, putative, expressed	Os06g0103300	Homogentisate 1,2-dioxygenase (EC 1.13.11.5) (Homogentisicase) (Homogentisate oxygenase) (Homogentisic acid oxidase).		Signaling
LOC_Os06g01780	ethylene-responsive element-binding protein, putative, expressed	Os06g0107000	Conserved hypothetical protein.	ethylene-responsive protein	Signaling
LOC_Os06g01860	RAV-like protein	Os06g0107800			Signaling
LOC_Os06g02130	G-protein alpha subunit, putative, expressed	Os06g0111400	Guanine nucleotide binding protein (G-protein), alpha subunit family protein.	G-protein alpha subunit	Signaling
LOC_Os06g02144	6-phosphogluconate dehydrogenase, decarboxylating, putative, expressed	Os06g0111500	Cytosolic 6-phosphogluconate dehydrogenase.		Scavenging
LOC_Os06g02250	MYB family transcription factor	Os06g0112700		MYB family transcription factor	Signaling
LOC_Os06g02500	superoxide dismutase, chloroplast, putative, expressed	Os06g0115400	Superoxide dismutase [Fe], chloroplast (EC 1.15.1.1) (Fragment).	superoxide dismutase	Scavenging
LOC_Os06g03500	NBS-LRR disease resistance protein, putative	Os06g0125000	Disease resistance protein family protein.	R gene homologs	Signaling
LOC_Os06g03580	Zinc finger, RING/FYVE/PHD-type domain containing protein	Os06g0125800		Zinc finger transcription factor	Signaling
LOC_Os06g03800	Zinc finger, RING-type domain containing protein	Os06g0128600		Zinc finger transcription factor	Signaling
LOC_Os06g03990	aminotransferase, classes I and II, domain containing protein, expressed	Os06g0130400	1-aminocyclopropane-1-carboxylate synthase family protein.		Signaling
LOC_Os06g05110	superoxide dismutase, chloroplast, putative, expressed	Os06g0143000	Iron-superoxide dismutase (EC 1.15.1.1).	superoxide dismutase	Scavenging
LOC_Os06g05359	NBS-LRR disease resistance protein, putative, expressed	Os06g0146100	Disease resistance protein family protein.	R gene homologs	Signaling
LOC_Os06g05380	WRKY73	Os06g0146250		WRKY transcript factor	Signaling
LOC_Os06g05520	OsMKK1 - putative MAPKK based on amino acid sequence homology, expressed	Os06g0147800	Mitogen-activated protein kinase kinase 2.	MAPK kinase	Signaling
LOC_Os06g05890	Zinc-finger protein R2931	Os06g0152200		Zinc finger transcription factor	Signaling
LOC_Os06g06090	CGMC_MAPKCMGC_2_ERK.12 - CGMC includes CDA, MAPK, GSK3, and CLKC kinases, expressed	Os06g0154500	Mitogen-activated protein kinase (MAP kinase 6).	MAP kinase	Signaling
LOC_Os06g06380	NBS-LRR type disease resistance protein, putative, expressed	Os06g0158300	Disease resistance protein family protein.	R gene homologs	Signaling
LOC_Os06g06390	NBS-LRR type disease resistance protein, putative, expressed	Os06g0158400	(No Hit)	R gene homologs	Signaling
LOC_Os06g06400	NBS-LRR type disease resistance protein, putative, expressed	Os06g0158500	Disease resistance protein family protein.	R gene homologs	Signaling
LOC_Os06g06740	MYB family transcription factor	Os06g0162700		MYB family transcription factor	Signaling
LOC_Os06g06860	MLA1, putative, expressed	Os06g0163900	Disease resistance protein family protein.	R gene homologs	signaling
LOC_Os06g06870	Zinc finger, MIZ-type domain containing protein	Os06g0164000		Zinc finger transcription factor	Signaling
LOC_Os06g06980	caffeoyl-CoA O-methyltransferase, putative, expressed	Os06g0165800	Caffeoyl-CoA O-methyltransferase 5 (EC 2.1.1.104) (Trans-caffeoyl-CoA 3-O-methyltransferase 5) (CCoAMT-5) (CCoAOMT-5).		Signaling
LOC_Os06g07020	Zinc finger, C2H2-type domain containing protein	Os06g0166200		Zinc finger transcription factor	Signaling
LOC_Os06g07160	expressed protein	Os06g0168000	Glutathione S-transferase, C-terminal-like domain containing protein.	Glutathione-S-transferase	Signaling
LOC_Os06g08060	leucoanthocyanidin dioxygenase, putative, expressed	Os06g0178700	Isopenicillin N synthase family protein.		Signaling
LOC_Os06g08290	MYB family transcription factor	Os06g0181300		MYB family transcription factor	Signaling
LOC_Os06g08340	AP2 domain containing protein	Os06g0181700	Pathogenesis-related transcriptional factor and ERF domain containing protein.	AP2 domain containing protein	Signaling
LOC_Os06g08400	Zinc finger, LIM-type domain containing protein	Os06g0182500		Zinc finger transcription factor	Signaling
LOC_Os06g08670	glutathione peroxidase, putative, expressed	Os06g0185900	Glutathione peroxidase.	glutathione peroxidase	Scavenging
LOC_Os06g09180	OsMKK5 - putative MAPKK based on amino acid sequence homology, expressed	Os06g0191300	MAP kinase kinase.	MAPK kinase	Signaling
LOC_Os06g09190	MAPKK5	Os06g0191500		MAPK kinase	Signaling
LOC_Os06g09390	AP2 domain containing protein, expressed	Os06g0194000	Ethylene responsive element binding factor 5 (AtERF5).	AP2 domain containing protein	Signaling
LOC_Os06g09610	PrxR Q	Os06g0196300		Peroxide Reductase	Scavenging
LOC_Os06g09717	ethylene-responsive transcription factor, putative	Os06g0197200	20 kDa chaperonin, chloroplast precursor (Protein Cpn21) (Chloroplast protein Cpn10) (Chloroplast chaperonin 10) (Ch-CPN10) (Chaperonin 20).	ethylene-responsive protein	Signaling
LOC_Os06g09990	hypothetical protein
LOC_Os06g10350	MYB family transcription factor	Os06g0205100		MYB family transcription factor	Signaling
LOC_Os06g10880	bZIP transcription factor, putative, expressed	Os06g0211200	Abscisic acid responsive elements-binding factor (ABA-responsive element binding protein 1) (AREB1).	bZIP transcription factor	Signaling
LOC_Os06g11170	Zinc finger, U1-C type domain containing protein	Os06g0215200		Zinc finger transcription factor	Signaling
LOC_Os06g11200	12-oxophytodienoate reductase 2, putative, expressed
LOC_Os06g11290	12-oxophytodienoate reductase 2, putative, expressed
LOC_Os06g11440	Zinc finger, SWIM-type domain containing protein	Os06g0218150		Zinc finger transcription factor	Signaling
LOC_Os06g11780	MYB family transcription factor	Os06g0221000		MYB family transcription factor	Signaling
LOC_Os06g11860	ethylene-responsive transcription factor, putative, expressed	Os06g0222400	Hypothetical protein.	ethylene-responsive protein	Signaling
LOC_Os06g12590	protein kinase, putative, expressed	Os06g0232100	MAP3K delta-1 protein kinase (Fragment).	MAP kinase	signaling
LOC_Os06g12630	glutathione S-transferase, N-terminal domain containing protein, expressed	Os06g0232600	Dehydroascorbate reductase.	glutathione S-transferase	Scavenging
LOC_Os06g12790	ras-related protein, putative, expressed	Os06g0234200	RAC-ROP-like G-protein.		Signaling
LOC_Os06g13050	peroxidase family protein, expressed	Os06g0237600	Haem peroxidase, plant/fungal/bacterial family protein.	peroxidase	Scavenging
LOC_Os06g14390	1-aminocyclopropane-1-carboxylate oxidase homolog 4, putative, expressed	Os06g0255000	2OG-Fe(II) oxygenase domain containing protein.	ACC oxidase	Scavenging
LOC_Os06g14400	1-aminocyclopropane-1-carboxylate oxidase homolog 4, putative, expressed	Os06g0255100	2OG-Fe(II) oxygenase domain containing protein.	ACC oxidase	Scavenging
LOC_Os06g14810	3-ketoacyl-CoA synthase, putative, expressed	Os06g0260500	Naringenin-chalcone synthase family protein.	3-ketoacyl-CoA synthase	Scavenging
LOC_Os06g15250	3-ketoacyl-CoA synthase, putative	Os06g0263400	Naringenin-chalcone synthase family protein.	3-ketoacyl-CoA synthase	Scavenging
LOC_Os06g15330	Zinc finger, B-box domain containing protein	Os06g0264200		Zinc finger transcription factor	Signaling
LOC_Os06g15730	expressed protein	Os06g0267900	Disease resistance protein family protein.		Signaling
LOC_Os06g16270	HSF binding protein 2	Os06g0274000		Heat stress transcription factor	Signaling
LOC_Os06g16350	peroxidase precursor, putative, expressed	Os06g0274800	Peroxidase 11 precursor (EC 1.11.1.7) (Atperox P11) (ATP23a/ATP23b).	peroxidase	Scavenging
LOC_Os06g16790	go35 NBS-LRR, putative, expressed	Os06g0279900	Disease resistance protein family protein.		Signaling
LOC_Os06g17280	Zinc finger, RING/FYVE/PHD-type domain containing protein	Os06g0283200		Zinc finger transcription factor	Signaling
LOC_Os06g17880	NBS-LRR disease resistance protein, putative, expressed	Os06g0286500	NBS-LRR disease resistance protein homologue.	R gene homologs	Signaling
LOC_Os06g17900	disease resistance protein RPM1, putative	Os06g0286700	Disease resistance protein family protein.	Disease resistance protein family protein.	Signaling
LOC_Os06g17920	NBS-LRR disease resistance protein, putative	Os06g0287000	Disease resistance protein family protein.	R gene homologs	Signaling
LOC_Os06g17950	NBS-LRR disease resistance protein, putative, expressed	Os06g0287500	Disease resistance protein family protein.	R gene homologs	Signaling
LOC_Os06g17970	NBS-LRR disease resistance protein, putative, expressed	Os06g0287700	NBS-LRR disease resistance protein homologue.	R gene homologs	Signaling
LOC_Os06g19680	Zinc finger, RING/FYVE/PHD-type domain containing protein	Os06g0301000		Zinc finger transcription factor	Signaling
LOC_Os06g19770	HSF7	No Hit		Heat stress transcription factor	Signaling
LOC_Os06g19980	MYB family transcription factor	Os06g0303700		MYB family transcription factor	Signaling
LOC_Os06g20050	NBS type disease resistance protein, putative	Os06g0304700	Hypothetical protein.	R gene homologs	Signaling
LOC_Os06g20150	peroxidase precursor, putative, expressed	Os06g0306300	Peroxidase precursor (EC 1.11.1.7).	peroxidase	Scavenging
LOC_Os06g20410	Zinc finger, RING/FYVE/PHD-type domain containing protein	Os06g0309000		Zinc finger transcription factor	Signaling
LOC_Os06g21390	Zinc finger, RING/FYVE/PHD-type domain containing protein	Os06g0318700		Zinc finger transcription factor	Signaling
LOC_Os06g21820	jasmonate O-methyltransferase, putative, expressed	Os06g0323100	S-adenosyl-L-methionine:salicylic acid carboxyl methyltransferase.		Signaling
LOC_Os06g22140	thioredoxin reductase 2	Os06g0327300		thioredoxin	Scavenging
LOC_Os06g22460	disease resistance protein RPM1, putative, expressed	Os06g0330100	Disease resistance protein family protein.	Disease resistance protein family protein.	Signaling
LOC_Os06g22610	HSF8	No Hit		Heat stress transcription factor	Signaling
LOC_Os06g22700	Zinc finger, RanBP2-type domain containing protein	Os06g0332900		Zinc finger transcription factor	Signaling
LOC_Os06g26340	CGMC_MAPKCMGC_2.10 - CGMC includes CDA, MAPK, GSK3, and CLKC kinases, expressed	Os06g0367900	Mitogen-activated protein kinase homologue.	MAP kinase	Signaling
LOC_Os06g27370	Zinc finger, PHD-type domain containing protein	Os06g0468400		Zinc finger transcription factor	Signaling
LOC_Os06g27850	peroxidase precursor, putative, expressed	Os06g0472900	Haem peroxidase, plant/fungal/bacterial family protein.	peroxidase	Scavenging
LOC_Os06g28194	expressed protein	Os06g0476200	Phosphoglucomutase precursor (EC 5.4.2.2).		Signaling
LOC_Os06g28590	Zinc finger, RING/FYVE/PHD-type domain containing protein	Os06g0480000		Zinc finger transcription factor	Signaling
LOC_Os06g29470	peroxidase precursor, putative, expressed	Os06g0490400	Haem peroxidase, plant/fungal/bacterial family protein.	peroxidase	Scavenging
LOC_Os06g31090	GAMYB-binding protein, putative, expressed
LOC_Os06g31220	MAPK17	Os06g0509100		MAP Kinase	Signaling
LOC_Os06g32720	Zinc finger, CCHC-type domain containing protein	Os06g0519400		Zinc finger transcription factor	Signaling
LOC_Os06g32960	peroxidase precursor, putative	Os06g0521200	Haem peroxidase, plant/fungal/bacterial family protein.	peroxidase	Scavenging
LOC_Os06g32980	peroxidase precursor, putative, expressed	Os06g0521400	Haem peroxidase, plant/fungal/bacterial family protein.	peroxidase	Scavenging
LOC_Os06g32990	peroxidase precursor, putative, expressed	Os06g0521500	Haem peroxidase, plant/fungal/bacterial family protein.	peroxidase	Scavenging
LOC_Os06g33080	peroxidase precursor, putative, expressed	Os06g0521900	Haem peroxidase, plant/fungal/bacterial family protein.	peroxidase	Scavenging
LOC_Os06g33100	peroxidase precursor, putative, expressed	Os06g0522300	Haem peroxidase, plant/fungal/bacterial family protein.	peroxidase	Scavenging
LOC_Os06g33320	extra-large G-protein-related, putative, expressed	Os06g0524300	Hypothetical protein.		Signaling
LOC_Os06g33360	RGH1A, putative, expressed	Os06g0524900	Disease resistance protein family protein.	Disease resistance protein family protein.	Signaling
LOC_Os06g33810	Zinc finger, PHD-type domain containing protein	Os06g0529800		Zinc finger transcription factor	Signaling
LOC_Os06g34430	Zinc finger, RING/FYVE/PHD-type domain containing protein	Os06g0535200		Zinc finger transcription factor	Signaling
LOC_Os06g34650	Zinc finger, RING/FYVE/PHD-type domain containing protein	Os06g0537600		Zinc finger transcription factor	Signaling
LOC_Os06g35140	MYB family transcription factor	Os06g0543200		MYB family transcription factor	Signaling
LOC_Os06g35480	peroxidase precursor, putative, expressed	Os06g0546500	Peroxidase.	peroxidase	Scavenging
LOC_Os06g35490	peroxidase precursor, putative	Os06g0547100	Cationic peroxidase 1 precursor (EC 1.11.1.7) (PNPC1).	peroxidase	Scavenging
LOC_Os06g35520	peroxidase precursor, putative, expressed	Os06g0547400	Peroxidase P7 (EC 1.11.1.7) (TP7).	peroxidase	Scavenging
LOC_Os06g35530	CGMC_GSK.8 - CGMC includes CDA, MAPK, GSK3, and CLKC kinases, expressed	Os06g0547900	Protein kinase domain containing protein.	MAP kinase	Signaling
LOC_Os06g35960	Heat stress transcription factor 16	Os06g0553100		Heat stress transcription factor	Signaling
LOC_Os06g36490	ethylene-responsive element-binding protein, putative, expressed	Os06g0560400	Eukaryotic protein of unknown function DUF862 family protein.	ethylene-responsive protein	Signaling
LOC_Os06g36930	Heat stress transcription factor 17	Os06g0565200		Heat stress transcription factor	Signaling
LOC_Os06g37080	L-ascorbate oxidase precursor, putative, expressed	Os06g0567200	Multicopper oxidase, type 1 family protein.		Scavenging
LOC_Os06g37150	L-ascorbate oxidase precursor, putative, expressed	Os06g0567900	L-ascorbate oxidase precursor (EC 1.10.3.3) (Ascorbase) (ASO).	Ascorbate Oxidase	Scavenging
LOC_Os06g39240	endothelial differentiation-related factor 1, putative, expressed	Os06g0592500	Ethylene-responsive transcriptional coactivator.	Ethylene receptor.	Signaling
LOC_Os06g40150	AP2 domain containing protein, expressed	Os06g0604000	Ethylene response factor 3.	AP2 domain containing protein	Signaling
LOC_Os06g40190	PLD	Os06g0604400		Phospholipase	Signaling
LOC_Os06g40330	MYB family transcription factor	Os06g0605600		MYB family transcription factor	Signaling
LOC_Os06g40500	Phosphatidic acid phosphatase-like	Os06g0607100		Phosphatidic acid phosphatase	signaling
LOC_Os06g40650	Zinc finger, RING/FYVE/PHD-type domain containing protein	Os06g0608800		Zinc finger transcription factor	Signaling
LOC_Os06g41480	vrga1, putative, expressed	Os06g0619000	Disease resistance protein family protein.	Disease resistance protein family protein.	Signaling
LOC_Os06g41660	CC-NBS-LRR protein, putative, expressed	Os06g0621500	Disease resistance protein family protein.		Signaling
LOC_Os06g41670	CC-NBS-LRR protein, putative, expressed	Os06g0621600	Disease resistance protein family protein.		Signaling
LOC_Os06g41690	retrotransposon protein, putative, unclassified	Os06g0621800	Disease resistance protein family protein.	Disease resistance protein family protein.	Signaling
LOC_Os06g41710	Zinc finger, CW-type domain containing protein	Os06g0622000		Zinc finger transcription factor	Signaling
LOC_Os06g42000	PrxR 2E-1	Os06g0625500		Peroxide Reductase	Scavenging
LOC_Os06g42130	leucoanthocyanidin dioxygenase, putative, expressed	Os06g0626700	Leucoanthocyanidin dioxygenase (EC 1.14.11.19) (LDOX) (Leucocyanidin oxygenase) (Leucoanthocyanidin hydroxylase).		Signaling
LOC_Os06g42700	Zinc finger, RING/FYVE/PHD-type domain containing protein	Os06g0633500		Zinc finger transcription factor	Signaling
LOC_Os06g43090	MYB transcription factor TaMYB1	Os06g0637500		MYB family transcription factor	Signaling
LOC_Os06g43670	Leucine Rich Repeat family protein, expressed	Os06g0644300	Disease resistance protein family protein.		Signaling
LOC_Os06g43880	prenyltransferase, putative, expressed	Os06g0646900	Homogentisic acid geranylgeranyl transferase.		Signaling
LOC_Os06g44010	WRKY28	Os06g0649000		WRKY transcript factor	Signaling
LOC_Os06g44200	Zinc finger, U1-C type domain containing protein	Os06g0651300		Zinc finger transcription factor	Signaling
LOC_Os06g44840	prenyltransferase, putative, expressed	Os06g0658900	UbiA prenyltransferase family protein.		Signaling
LOC_Os06g44970	auxin efflux carrier component, putative, expressed	Os06g0660200	Auxin efflux carrier component 2 (AtPIN2) (Auxin efflux carrier AGR) (Polar-auxin-transport efflux component AGRAVITROPIC 1) (AtAGR1) (Ethylene insensitive root 1) (AtEIR1) (WAVY6).		Signaling
LOC_Os06g45070	Zinc finger, DPH-type domain containing protein	Os06g0661600		Zinc finger transcription factor	Signaling
LOC_Os06g45410	MYB family transcription factor	Os06g0664800		MYB family transcription factor	Signaling
LOC_Os06g45510	thioredoxin	Os06g0665900		thioredoxin	Scavenging
LOC_Os06g45840	Myb transcription factor	Os06g0669700		MYB family transcription factor	Signaling
LOC_Os06g45890	MYB family transcription factor	Os06g0670300		MYB family transcription factor	Signaling
LOC_Os06g45990	patellin-5, putative, expressed	Os06g0671800	Cellular retinaldehyde binding/alpha-tocopherol transport family protein.		signaling
LOC_Os06g46366	Zinc finger, RING/FYVE/PHD-type domain containing protein	Os06g0677300		Zinc finger transcription factor	Signaling
LOC_Os06g46799	peroxidase precursor, putative, expressed	Os06g0681600	Plant peroxidase family protein.	peroxidase	Scavenging
LOC_Os06g46890	Zinc finger, CCCH-type domain containing protein	Os06g0682800		Zinc finger transcription factor	Signaling
LOC_Os06g46950	EF-hand Ca2+-binding protein CCD1	Os06g0683400			Signaling
LOC_Os06g47270	Zinc finger, RING/FYVE/PHD-type domain containing protein	Os06g0687200		Zinc finger transcription factor	Signaling
LOC_Os06g47590	AP2 domain containing protein, expressed	Os06g0691100	Pathogenesis-related transcriptional factor and ERF domain containing protein.	AP2 domain containing protein	Signaling
LOC_Os06g47800	disease resistance protein RGA3, putative, expressed	Os06g0693100	Disease resistance protein family protein.	Disease resistance protein family protein.	Signaling
LOC_Os06g48000	peroxidase precursor, putative, expressed	Os06g0695200	Peroxidase precursor (EC 1.11.1.7).	peroxidase	Scavenging
LOC_Os06g48010	peroxidase precursor, putative, expressed	Os06g0695300	Haem peroxidase, plant/fungal/bacterial family protein.	peroxidase	Scavenging
LOC_Os06g48020	peroxidase precursor, putative, expressed	Os06g0695400	Haem peroxidase, plant/fungal/bacterial family protein.	peroxidase	Scavenging
LOC_Os06g48030	peroxidase precursor, putative, expressed	Os06g0695500	Peroxidase 16 precursor (EC 1.11.1.7) (Atperox P16) (ATP22a).	peroxidase	Scavenging
LOC_Os06g48040	Zinc finger, RING/FYVE/PHD-type domain containing protein	Os06g0695600		Zinc finger transcription factor	Signaling
LOC_Os06g48065	Zinc finger, RING/FYVE/PHD-type domain containing protein	Os06g0695900		Zinc finger transcription factor	Signaling
LOC_Os06g48590	CGMC_MAPKCMGC_2_SLT2y_ERK.2 - CGMC includes CDA, MAPK, GSK3, and CLKC kinases, expressed	Os06g0699400	MAP kinase 2.	MAP kinase	Signaling
LOC_Os06g49080	Zinc finger, CCCH-type domain containing protein	Os06g0704300		Zinc finger transcription factor	Signaling
LOC_Os06g49360	NBS-LRR disease resistance protein, putative, expressed	Os06g0707400	Disease resistance protein family protein.	R gene homologs	Signaling
LOC_Os06g49380	NBS-LRR disease resistance protein, putative, expressed	Os06g0707700	Disease resistance protein family protein.	R gene homologs	Signaling
LOC_Os06g49420	retrotransposon protein, putative, unclassified, expressed	Os06g0707800	NBS-LRR disease resistance protein homologue.		Signaling
LOC_Os06g49430	CGMC_MAPKCMGC_2.11 - CGMC includes CDA, MAPK, GSK3, and CLKC kinases, expressed	Os06g0708000	MAP kinase homolog.	MAP kinase	Signaling
LOC_Os06g49790	Acetyltransferase	Os06g0712300			Signaling
LOC_Os06g49880	Zinc finger, B-box domain containing protein	Os06g0713000		Zinc finger transcription factor	Signaling
LOC_Os06g50370	Zinc finger, RING/FYVE/PHD-type domain containing protein	Os06g0717600		Zinc finger transcription factor	Signaling
LOC_Os06g50840	Zinc finger, RING/FYVE/PHD-type domain containing protein	Os06g0724100		Zinc finger transcription factor	Signaling
LOC_Os06g50870	Zinc finger, Zim17-type family protein	Os06g0724400		Zinc finger transcription factor	Signaling
LOC_Os06g51140	Zinc finger, C2H2-type domain containing protein	Os06g0727000		Zinc finger transcription factor	Signaling
LOC_Os06g51150	catalase isozyme B, putative, expressed	Os06g0727200	Catalase isozyme B (EC 1.11.1.6) (CAT-B).	catalase	Scavenging
LOC_Os06g51260	MYB family transcription factor	Os06g0728700		MYB family transcription factor	Signaling
LOC_Os06g51290	phytoene synthase, chloroplast precursor, putative, expressed	Os06g0729000	Phytoene synthase (EC 2.5.1.-).		Signaling
LOC_Os07g01370	peroxidase precursor, putative, expressed	Os07g0104100	Peroxidase 27 precursor (EC 1.11.1.7) (Atperox P27) (PRXR7) (ATP12a).	peroxidase	Scavenging
LOC_Os07g01400	peroxidase precursor, putative, expressed	Os07g0104400	Haem peroxidase, plant/fungal/bacterial family protein.	peroxidase	Scavenging
LOC_Os07g01410	peroxidase precursor, putative, expressed	Os07g0104500	Haem peroxidase, plant/fungal/bacterial family protein.	peroxidase	Scavenging
LOC_Os07g01420	peroxidase precursor, putative	Os07g0104600	Haem peroxidase, plant/fungal/bacterial family protein.	peroxidase	Scavenging
LOC_Os07g01620	dirigent, putative, expressed	Os07g0106900	Plant disease resistance response protein family protein.	Disease resistance protein family protein.	Signaling
LOC_Os07g01630		Os07g0107100	Plant disease resistance response protein family protein.		Signaling
LOC_Os07g01660	dirigent, putative, expressed	Os07g0107300	Plant disease resistance response protein family protein.	Disease resistance protein family protein.	Signaling
LOC_Os07g01680	dirigent, putative	Os07g0107500	Plant disease resistance response protein family protein.	Disease resistance protein family protein.	Signaling
LOC_Os07g02060	WRKY29	Os07g0111400		WRKY transcript factor	Signaling
LOC_Os07g02440	peroxidase precursor, putative, expressed	Os07g0115300	Peroxidase2 precursor (EC 1.11.1.7).	peroxidase	Scavenging
LOC_Os07g02780	STE_MEKK_ste11_MAP3K.20 - STE kinases include homologs to sterile 7, sterile 11 and sterile 20 from yeast, expressed	Os07g0119000	MAP3K gamma protein kinase (Fragment).	MAP kinase	Signaling
LOC_Os07g02800	MYB family transcription factor	Os07g0119300		MYB family transcription factor	Signaling
LOC_Os07g02810	L-ascorbate oxidase homolog precursor, putative, expressed	Os07g0119400	Pectinesterase like protein.		Signaling
LOC_Os07g03250	AP2-like ethylene-responsive transcription factor PLETHORA 2, putative, expressed	Os07g0124700	ANT (Ovule development protein aintegumenta).	AP2 domain containing protein	Signaling
LOC_Os07g03288	SCP-like extracellular protein	Os07g0125000	Pathogenesis-related protein PR-1 precursor.		Signaling
LOC_Os07g03580	SCP-like extracellular protein, expressed	Os07g0127500	PR-1a pathogenesis related protein (Hv-1a) precursor.		Signaling
LOC_Os07g03600	SCP-like extracellular protein, expressed	Os07g0127700	Pathogenesis-related protein 1.		Signaling
LOC_Os07g03690	SCP-like extracellular protein	Os07g0128800	Pathogenesis related protein-1.		Signaling
LOC_Os07g03730	SCP-like extracellular protein, expressed	Os07g0129300	Pathogenesis-related protein 1 precursor.		Signaling
LOC_Os07g04700	MYB family transcription factor	Os07g0139500		MYB family transcription factor	Signaling
LOC_Os07g04860	Zinc finger, SWIM-type domain containing protein	Os07g0141500		Zinc finger transcription factor	Signaling
LOC_Os07g05800	glutathione S-transferase, N-terminal domain containing protein, expressed	Os07g0152700	Glutathione S-transferase GST 20 (EC 2.5.1.18).	glutathione S-transferase	Scavenging
LOC_Os07g05940	9-cis-epoxycarotenoid dioxygenase 1, chloroplast precursor, putative, expressed	Os07g0154100	Viviparous-14.		Scavenging
LOC_Os07g06130	ethylene-insensitive protein, putative, expressed	Os07g0155600	EIN2.	Ethylene receptor.	Signaling
LOC_Os07g06190	ethylene-insensitive protein 2, putative, expressed	Os07g0156200	(No Hit)	Ethylene receptor.	Signaling
LOC_Os07g06300	ethylene-insensitive protein 2, putative, expressed	Os07g0157000	EIN2.	Ethylene receptor.	Signaling
LOC_Os07g06600	glutaredoxin	Os07g0159900		glutaredoxin	Signaling
LOC_Os07g07320	glutathione S-transferase, putative, expressed	Os07g0168300	Glutathione S-transferase GST 40 (EC 2.5.1.18).	glutathione S-transferase	Scavenging
LOC_Os07g07350	Zinc finger, AN1-type domain containing protein	Os07g0168800		Zinc finger transcription factor	Signaling
LOC_Os07g07440	versicolorin reductase, putative, expressed
LOC_Os07g08120	BTBT2 - Bric-a-Brac, Tramtrack, Broad Complex BTB domain with tetratricopeptide repeats, expressed	Os07g0178100	ETO1-like protein 1 (Ethylene overproducer 1-like protein 1).		Signaling
LOC_Os07g08140	Heat stress transcription factor 18	Os07g0178600		Heat stress transcription factor	Signaling
LOC_Os07g08750	STE_PAK_Ste20_Slob_Wnk.1 - STE kinases include homologs to sterile 7, sterile 11 and sterile 20 from yeast, expressed	Os07g0185000	MAP kinase-like protein.	MAP kinase	Signaling
LOC_Os07g08840	thioredoxin	Os07g0186000		thioredoxin	Scavenging
LOC_Os07g08880	Zinc finger, RING/FYVE/PHD-type domain containing protein	Os07g0186400		Zinc finger transcription factor	Signaling
LOC_Os07g08890	disease resistance protein RPM1, putative, expressed	Os07g0186500	Disease resistance protein family protein.	Disease resistance protein family protein.	Signaling
LOC_Os07g09310	thioredoxin	Os07g0190800		thioredoxin	Scavenging
LOC_Os07g10490	zeta-carotene desaturase, chloroplast/chromoplast precursor, putative, expressed	Os07g0204900	Zeta-carotene desaturase (Fragment).		Signaling
LOC_Os07g11440	chalcone synthase, putative	Os07g0214900	Chalcone synthase (EC 2.3.1.74) (Naregenin-chalcone synthase).	chalcone synthase	Signaling
LOC_Os07g12130	MYB family transcription factor	No Hit		MYB family transcription factor	Signaling
LOC_Os07g12510	AP2 domain containing protein, expressed	Os07g0227600	Pathogenesis-related transcriptional factor and ERF domain containing protein.	AP2 domain containing protein	Signaling
LOC_Os07g13170	AP2 domain containing protein, expressed	Os07g0235800	Pathogenesis-related transcriptional factor and ERF domain containing protein.	AP2 domain containing protein	Signaling
LOC_Os07g13530	ras-related protein, putative, expressed	Os07g0239400	Ethylene-responsive small GTP-binding protein.		Signaling
LOC_Os07g14110	MYB family transcription factor	Os07g0244500		MYB family transcription factor	Signaling
LOC_Os07g15540	ethylene receptor, putative, expressed	Os07g0259100	Ethylene receptor.	Ethylene receptor.	Signaling
LOC_Os07g15670	peroxiredoxin	Os07g0260300		peroxidase	Scavenging
LOC_Os07g17010	chalcone synthase, putative, expressed	Os07g0271500	Chalcone synthase.	chalcone synthase	Signaling
LOC_Os07g17130	Zinc finger, RING/FYVE/PHD-type domain containing protein	Os07g0272400		Zinc finger transcription factor	Signaling
LOC_Os07g17220	disease resistance protein, putative, expressed	Os07g0273600	Hypothetical protein.	Disease resistance protein family protein.	Signaling
LOC_Os07g17230	disease resistance protein, putative, expressed	Os07g0273700	Transcriptional factor B3 family protein.	Disease resistance protein family protein.	Signaling
LOC_Os07g17250	disease resistance RPP13-like protein 1, putative, expressed	Os07g0273900	NBS-LRR resistance-like protein J71.	Disease resistance protein family protein.	Signaling
LOC_Os07g17400	Zinc finger, RING/FYVE/PHD-type domain containing protein	Os07g0275300		Zinc finger transcription factor	Signaling
LOC_Os07g22024	Zinc finger, RanBP2-type domain containing protein	Os07g0404300		Zinc finger transcription factor	Signaling
LOC_Os07g22534	WD domain, G-beta repeat domain containing protein, expressed	Os07g0408100	G-protein beta WD-40 repeat containing protein.		Signaling
LOC_Os07g22730	ethylene-responsive transcription factor 15, putative, expressed
LOC_Os07g22770	AP2 domain containing protein, expressed	Os07g0410700	Pathogenesis-related transcriptional factor and ERF domain containing protein.	AP2 domain containing protein	Signaling
LOC_Os07g23570	cytochrome P450 72A1, putative, expressed
LOC_Os07g23710	cytochrome P450 72A1, putative
LOC_Os07g23730	thaumatin, putative, expressed	Os07g0419300	Thaumatin-like protein 1a precursor (Allergen Mal d 2) (Mdtl1) (Pathogenesis-related protein 5a) (PR-5a).		Signaling
LOC_Os07g24830	thionin-like peptide, putative, expressed
LOC_Os07g26490	Zinc finger, RING/FYVE/PHD-type domain containing protein	Os07g0446100		Zinc finger transcription factor	Signaling
LOC_Os07g27370	resistance protein, putative, expressed	Os07g0457600	Disease resistance protein family protein.	Disease resistance protein family protein.	Signaling
LOC_Os07g27790	glutamate--cysteine ligase, chloroplast precursor, putative, expressed	Os07g0462000	Gamma-glutamylcysteine synthetase.	glutamate--cysteine ligase	Signaling
LOC_Os07g28480	glutathione S-transferase, putative, expressed	Os07g0468100	Glutathione S-transferase GST 19 (EC 2.5.1.18).	glutathione S-transferase	Scavenging
LOC_Os07g28890	ethylene-responsive protein related, putative, expressed	Os07g0471900	Basic helix-loop-helix dimerisation region bHLH domain containing protein.	ethylene-responsive protein	Signaling
LOC_Os07g29410	thioredoxin	Os07g0476900		thioredoxin	Scavenging
LOC_Os07g29600	Zinc finger, RING/FYVE/PHD-type domain containing protein	Os07g0479100		Zinc finger transcription factor	Signaling
LOC_Os07g29810	disease resistant protein, identical, putative, expressed	Os07g0481300	Disease resistance protein family protein.	Disease resistance protein family protein.	Signaling
LOC_Os07g29820	NBS-LRR disease resistance protein, putative, expressed	Os07g0481400	Disease resistance protein family protein.	R gene homologs	Signaling
LOC_Os07g30100	Zinc finger, RING/FYVE/PHD-type domain containing protein	Os07g0484300		Zinc finger transcription factor	Signaling
LOC_Os07g30130	MYB family transcription factor	Os07g0484700		MYB family transcription factor	Signaling
LOC_Os07g30810	nucleobase-ascorbate transporter, putative, expressed	Os07g0490500	Conserved hypothetical protein.	nucleobase-ascorbate transporter	Signaling
LOC_Os07g31470	MYB family transcription factor	Os07g0497500		MYB family transcription factor	Signaling
LOC_Os07g31610	peroxidase precursor, putative, expressed	Os07g0499500	Peroxidase 7 precursor (EC 1.11.1.7) (Atperox P7) (ATP30).	peroxidase	Scavenging
LOC_Os07g31770	chalcone synthase, putative, expressed	Os07g0501100	Chalcone synthase (EC 2.3.1.74) (Naregenin-chalcone synthase).	chalcone synthase	Signaling
LOC_Os07g32730	Zinc finger, RING/FYVE/PHD-type domain containing protein	Os07g0511500		Zinc finger transcription factor	Signaling
LOC_Os07g33690	NBS-LRR type disease resistance protein Hom-F, putative, expressed	Os07g0521100	Leucine-rich repeat, typical subtype containing protein.	R gene homologs	Signaling
LOC_Os07g33720	disease resistance protein, putative, expressed	Os07g0521500	Disease resistance protein family protein.	Disease resistance protein family protein.	Signaling
LOC_Os07g33740	vrga1, putative, expressed	Os07g0521800	Disease resistance protein family protein.	Disease resistance protein family protein.	Signaling
LOC_Os07g34140	chalcone synthase, putative	Os07g0525500	Chalcone synthase C2 (EC 2.3.1.74) (Naringenin-chalcone synthase C2).	chalcone synthase	Signaling
LOC_Os07g34190	chalcone and stilbene synthases, putative, expressed	Os07g0525900	Chalcone synthase.	chalcone synthase	Signaling
LOC_Os07g34260	chalcone and stilbene synthases, putative, expressed	Os07g0526400	Chalcone synthase (EC 2.3.1.74) (Naringenin-chalcone synthase).	chalcone synthase	Signaling
LOC_Os07g34710	peroxidase precursor, putative, expressed	Os07g0531400	Peroxidase 27 precursor (EC 1.11.1.7) (Atperox P27) (PRXR7) (ATP12a).	peroxidase	Scavenging
LOC_Os07g34730	Phospholipid/glycerol Acyltransferase	Os07g0531600			Signaling
LOC_Os07g37210	MYB family transcription factor	Os07g0558100		MYB family transcription factor	Signaling
LOC_Os07g37454	organic cation transporter 3, putative, expressed
LOC_Os07g37730	NADH-ubiquinone oxidoreductase	Os07g0564500		NADH-ubiquinone oxidoreductase	Scavenging
LOC_Os07g38240	Zinc finger, C2H2-type domain containing protein	Os07g0569700		Zinc finger transcription factor	Signaling
LOC_Os07g38530	STE_PAK_Ste20_Slob_Wnk.4 - STE kinases include homologs to sterile 7, sterile 11 and sterile 20 from yeast, expressed	Os07g0572800	MAP kinase.	MAP kinase	Signaling
LOC_Os07g38550	expressed protein
LOC_Os07g38850	prenyltransferase, putative	Os07g0576000	Homogentisic acid geranylgeranyl transferase.		Signaling
LOC_Os07g39480	WRKY78	Os07g0583700		WRKY transcript factor	Signaling
LOC_Os07g39520	STE_PAK_Ste20_Slob_Wnk.5 - STE kinases include homologs to sterile 7, sterile 11 and sterile 20 from yeast, expressed	Os07g0584100	MAP kinase-like protein.	MAP kinase	Signaling
LOC_Os07g39960	Zinc finger, C2H2-type domain containing protein	Os07g0588600		Zinc finger transcription factor	Signaling
LOC_Os07g39970	Zinc finger, C2H2-type domain containing protein	Os07g0588700		Zinc finger transcription factor	Signaling
LOC_Os07g40080	Zinc finger, C2H2-type domain containing protein	Os07g0590100		Zinc finger transcription factor	Signaling
LOC_Os07g40480	Zinc finger, DHHC-type domain containing protein	Os07g0596000		Zinc finger transcription factor	Signaling
LOC_Os07g40810	NBS-LRR type disease resistance protein, putative	Os07g0599100	Disease resistance protein family protein.	R gene homologs	Signaling
LOC_Os07g42400	Zinc finger, GATA-type domain containing protein	Os07g0615900		Zinc finger transcription factor	Signaling
LOC_Os07g42500	Zinc finger, RING/FYVE/PHD-type domain containing protein	Os07g0616900		Zinc finger transcription factor	Signaling
LOC_Os07g42510	AP2 domain containing protein, expressed	Os07g0617000	Ethylene responsive element binding factor 5 (AtERF5).	AP2 domain containing protein	Signaling
LOC_Os07g42520	dirigent, putative, expressed	Os07g0617100	Plant disease resistance response protein family protein.	Disease resistance protein family protein.	Signaling
LOC_Os07g42570	dirigent, putative	Os07g0617500	Plant disease resistance response protein family protein.	Disease resistance protein family protein.	Signaling
LOC_Os07g42940	CAMK_CAMK_like.7 - CAMK includes calcium/calmodulin depedent protein kinases, expressed	Os07g0622000	Abscisic acid-inducible protein kinase (EC 2.7.1.-) (Fragment).		Signaling
LOC_Os07g43160	expressed protein
LOC_Os07g43364		Os07g0626700	Peroxidase 1.	peroxidase	Scavenging
LOC_Os07g43380	Zinc finger, RING/FYVE/PHD-type domain containing protein	Os07g0626900		Zinc finger transcription factor	Signaling
LOC_Os07g43420	MYB family transcription factor	Os07g0627300		MYB family transcription factor	Signaling
LOC_Os07g43580	MYB family transcription factor	Os07g0629000		MYB family transcription factor	Signaling
LOC_Os07g43670	ribonuclease 1 precursor, putative, expressed
LOC_Os07g43740	Zinc finger, RING/FYVE/PHD-type domain containing protein	Os07g0631200		Zinc finger transcription factor	Signaling
LOC_Os07g44250	dirigent, putative, expressed	Os07g0636600	Plant disease resistance response protein family protein.	Disease resistance protein family protein.	Signaling
LOC_Os07g44370	dirigent, putative, expressed	Os07g0637700	Plant disease resistance response protein family protein.	Disease resistance protein family protein.	Signaling
LOC_Os07g44430	peroxiredoxin, putative	Os07g0638300	Peroxiredoxin 6 (EC 1.11.1.-) (Antioxidant protein 2) (1-Cys peroxiredoxin) (1-Cys PRX) (Acidic calcium-independent phospholipase A2) (EC 3.1.1.-) (aiPLA2) (Non-selenium glutathione peroxidase) (EC 1.11.1.7) (NSGPx) (24 kDa protein) (Liver 2D page spot 40	peroxidase	Scavenging
LOC_Os07g44440	peroxiredoxin, putative, expressed	Os07g0638400	Peroxiredoxin (Rehydrin homolog) (B15C).	peroxidase	Scavenging
LOC_Os07g44460	peroxidase precursor, putative	Os07g0638600	Peroxidase 1.	peroxidase	Scavenging
LOC_Os07g44480	peroxidase, putative, expressed	Os07g0638800	Haem peroxidase, plant/fungal/bacterial family protein.	peroxidase	Scavenging
LOC_Os07g44499	peroxidase, putative, expressed	Os07g0638900	Haem peroxidase, plant/fungal/bacterial family protein.	peroxidase	Scavenging
LOC_Os07g44550	peroxidase precursor, putative, expressed	Os07g0639000	Peroxidase 1.	peroxidase	Scavenging
LOC_Os07g44590	peroxidase precursor, putative, expressed	Os07g0639400	Peroxidase 1.	peroxidase	Scavenging
LOC_Os07g44600	peroxidase, putative	Os07g0639500	Peroxidase precursor (EC 1.11.1.7).	peroxidase	Scavenging
LOC_Os07g44690	Heat stress transcription factor 19	Os07g0640900		Heat stress transcription factor	Signaling
LOC_Os07g44920	expressed protein	Os07g0643800	Plant disease resistance response protein family protein.		Signaling
LOC_Os07g45080	expressed protein
LOC_Os07g46570	glutaredoxin	Os07g0659900		glutaredoxin	Signaling
LOC_Os07g46990	copper/zinc superoxide dismutase, putative, expressed	Os07g0665200	Superoxide dismutase [Cu-Zn] 2 (EC 1.15.1.1).	superoxide dismutase	Scavenging
LOC_Os07g47140	Zinc finger, B-box domain containing protein	Os07g0667300		Zinc finger transcription factor	Signaling
LOC_Os07g47590	Zinc finger, RING-type domain containing protein	Os07g0673200		Zinc finger transcription factor	Signaling
LOC_Os07g47990	peroxidase precursor, putative, expressed	Os07g0676900	Peroxidase (EC 1.11.1.7).	peroxidase	Scavenging
LOC_Os07g48010	peroxidase precursor, putative, expressed	Os07g0677100	Peroxidase.	peroxidase	Scavenging
LOC_Os07g48020	peroxidase precursor, putative, expressed	Os07g0677200	Peroxidase.	peroxidase	Scavenging
LOC_Os07g48030	peroxidase precursor, putative, expressed	Os07g0677300	Peroxidase.	peroxidase	Scavenging
LOC_Os07g48040	peroxidase precursor, putative, expressed	Os07g0677400	Peroxidase.	peroxidase	Scavenging
LOC_Os07g48050	peroxidase precursor, putative, expressed	Os07g0677500	Peroxidase POC1.	peroxidase	Scavenging
LOC_Os07g48060	peroxidase precursor, putative, expressed	Os07g0677600	Cationic peroxidase.	peroxidase	Scavenging
LOC_Os07g48260	WRKY47	Os07g0680400		WRKY transcript factor	Signaling
LOC_Os07g48510	thioredoxin	Os07g0684100		thioredoxin	Scavenging
LOC_Os07g48596	Myb transcription factor	Os07g0685300		MYB family transcription factor	Signaling
LOC_Os07g48630	ethylene-insensitive 3, putative, expressed	Os07g0685700	Ethylene insensitive 3 family protein.	Ethylene receptor.	Signaling
LOC_Os07g48660	bZIP transcription factor domain containing protein, expressed	Os07g0686100	Abscisic acid responsive elements-binding factor.	bZIP transcription factor	Signaling
LOC_Os07g48680	Zinc finger, RING/FYVE/PHD-type domain containing protein	Os07g0686300		Zinc finger transcription factor	Signaling
LOC_Os07g48870	MYB family transcription factor	Os07g0688200		MYB family transcription factor	Signaling
LOC_Os07g49030	Zinc finger, RING/FYVE/PHD-type domain containing protein	Os07g0690300		Zinc finger transcription factor	Signaling
LOC_Os07g49330	PLC	Os07g0694000		Phospholipase	Signaling
LOC_Os07g49360	peroxidase precursor, putative, expressed	Os07g0694300	Fungal lignin peroxidase family protein.	peroxidase	Scavenging
LOC_Os07g49400	OsAPx2 - Cytosolic Ascorbate Peroxidase encoding gene 4,5,6,8, expressed	Os07g0694700	Ascorbate peroxidase (EC 1.11.1.11).	Ascorbate peroxidase	Scavenging
LOC_Os07g49530	MYB family transcription factor	Os07g0695900		MYB family transcription factor	Signaling
LOC_Os08g01040	Zinc finger, RING/FYVE/PHD-type domain containing protein	Os08g0100400		Zinc finger transcription factor	Signaling
LOC_Os08g01310	PLC	Os08g0103500		Phospholipase	Signaling
LOC_Os08g01380	2Fe-2S iron-sulfur cluster binding domain containing protein, expressed	Os08g0104600	Ferredoxin I, chloroplast precursor (Anti-disease protein 1).	Ferredoxin	Scavenging
LOC_Os08g01420	Zinc finger, RING/FYVE/PHD-type domain containing protein	Os08g0105000		Zinc finger transcription factor	Signaling
LOC_Os08g01580	NBS-LRR disease resistance protein, putative	Os08g0107000	Disease resistance protein family protein.	R gene homologs	Signaling
LOC_Os08g02110	peroxidase precursor, putative, expressed	Os08g0113000	Peroxidase 47 precursor (EC 1.11.1.7) (Atperox P47) (ATP32).	peroxidase	Scavenging
LOC_Os08g03610	Zinc finger, LSD1-type domain containing protein	Os08g0130100		Zinc finger transcription factor	Signaling
LOC_Os08g04170	Zinc finger, CCCH-type domain containing protein	Os08g0135800		Zinc finger transcription factor	Signaling
LOC_Os08g04350	uclacyanin-2 precursor, putative, expressed
LOC_Os08g04840	MYB family transcription factor	Os08g0144000		MYB family transcription factor	Signaling
LOC_Os08g05510	MYB family transcription factor	Os08g0151000		MYB family transcription factor	Signaling
LOC_Os08g05560	Zinc finger, RING/FYVE/PHD-type domain containing protein	Os08g0151700		Zinc finger transcription factor	Signaling
LOC_Os08g05570	monodehydroascorbate reductase, putative, expressed	Os08g0151800	Pyridine nucleotide-disulphide oxidoreductase, class I family protein.	monodehydroascorbate reductase	Scavenging
LOC_Os08g06060	CGMC_MAPKCMGC_2_ERK.13 - CGMC includes CDA, MAPK, GSK3, and CLKC kinases, expressed	Os08g0157000	Mitogen-activated protein kinase 4.	MAP kinase	Signaling
LOC_Os08g06090	Zinc finger, RING/FYVE/PHD-type domain containing protein	Os08g0157400		Zinc finger transcription factor	Signaling
LOC_Os08g06110	MYB family transcription factor	Os08g0157600		MYB family transcription factor	Signaling
LOC_Os08g06240	MYB family transcription factor	Os08g0159000		MYB family transcription factor	Signaling
LOC_Os08g06330	Zinc finger, CCCH-type domain containing protein	Os08g0159800		Zinc finger transcription factor	Signaling
LOC_Os08g06370	MYB family transcription factor	Os08g0160300		MYB family transcription factor	Signaling
LOC_Os08g06510	Zinc finger, RING/FYVE/PHD-type domain containing protein	Os08g0162400		Zinc finger transcription factor	Signaling
LOC_Os08g06930	Zinc finger, SWIM-type domain containing protein	Os08g0166400		Zinc finger transcription factor	Signaling
LOC_Os08g07330	RGH1A, putative, expressed	Os08g0170100	Disease resistance protein family protein.	Disease resistance protein family protein.	Signaling
LOC_Os08g07340	mla1, putative	Os08g0170200	Disease resistance protein family protein.	R gene homologs	signaling
LOC_Os08g07380	retrotransposon protein, putative, unclassified, expressed	Os08g0170700	Disease resistance protein family protein.		Signaling
LOC_Os08g07450	glutaredoxin protein	Os08g0171333		glutaredoxin	Signaling
LOC_Os08g07774	disease resistance protein RPM1, putative, expressed	Os08g0174800	Somatic embryogenesis receptor-like kinase.	Disease resistance protein family protein.	Signaling
LOC_Os08g08970	Cupin domain containing protein, expressed	Os08g0189200	Oxalate oxidase (Fragment).	Oxalate oxidase	Scavenging
LOC_Os08g08980	cupin domain containing protein, expressed	Os08g0189300	Oxalate oxidase (Fragment).	Oxalate oxidase	Scavenging
LOC_Os08g09000	Cupin domain containing protein, expressed	Os08g0189500	Oxalate oxidase-like protein or germin-like protein (Germin-like 8) (Germin-like 12).	Oxalate oxidase	Scavenging
LOC_Os08g09020	Cupin domain containing protein, expressed	Os08g0189700	Oxalate oxidase-like protein or germin-like protein (Germin-like 8) (Germin-like 12).	Oxalate oxidase	Scavenging
LOC_Os08g09060	Cupin domain containing protein, expressed	Os08g0189900	Oxalate oxidase-like protein or germin-like protein (Germin-like 8) (Germin-like 12).	Oxalate oxidase	Scavenging
LOC_Os08g09080	Cupin domain containing protein, expressed	Os08g0190100	Oxalate oxidase-like protein or germin-like protein (Germin-like 8) (Germin-like 12).	Oxalate oxidase	Scavenging
LOC_Os08g09110	NB-ARC domain containing protein, expressed	Os08g0190300	Disease resistance protein family protein.	R gene homologs	Signaling
LOC_Os08g10260	NBS-LRR disease resistance protein, putative, expressed	Os08g0202400	Disease resistance protein family protein.	R gene homologs	Signaling
LOC_Os08g10430	NBS-LRR disease resistance protein, putative, expressed	Os08g0205100	NBS-LRR disease resistance protein homologue (Fragment).	R gene homologs	Signaling
LOC_Os08g12740	disease resistance protein RGA3, putative, expressed	Os08g0224000	(No Hit)	Disease resistance protein family protein.	Signaling
LOC_Os08g13800	NB-ARC domain containing protein	Os08g0235600	Disease resistance protein family protein.	R gene homologs	Signaling
LOC_Os08g13840	WRKY44	Os08g0235800		WRKY transcript factor	Signaling
LOC_Os08g14109	retrotransposon protein, putative, Ty1-copia subclass, expressed
LOC_Os08g14400	WUSCHEL-related homeobox 11, putative, expressed
LOC_Os08g14850	resistance protein, putative, expressed	Os08g0246300	Disease resistance protein family protein.	Disease resistance protein family protein.	Signaling
LOC_Os08g15020	MYB family transcription factor	Os08g0248700		MYB family transcription factor	Signaling
LOC_Os08g15050	Zinc finger, B-box domain containing protein	Os08g0249000		Zinc finger transcription factor	Signaling
LOC_Os08g16070	NB-ARC domain containing protein	Os08g0260800	Disease resistance protein family protein.	R gene homologs	Signaling
LOC_Os08g16120	disease resistance protein RPM1, putative, expressed	Os08g0261000	Disease resistance protein family protein.	Disease resistance protein family protein.	Signaling
LOC_Os08g16580	Cf2/Cf5 disease resistance protein, putative, expressed	Os08g0266400	Leucine-rich repeat, typical subtype containing protein.		Signaling
LOC_Os08g17390	WRKY82	Os08g0276100		WRKY transcript factor	Signaling
LOC_Os08g19694	NB-ARC domain containing protein, expressed	Os08g0293300	Disease resistance protein family protein.	R gene homologs	Signaling
LOC_Os08g19980	NBS-LRR disease resistance protein, putative, expressed	Os08g0296600	Disease resistance protein family protein.	R gene homologs	Signaling
LOC_Os08g20000	NB-ARC domain containing protein, expressed	Os08g0296700	Disease resistance protein family protein.	R gene homologs	Signaling
LOC_Os08g20730	peroxidase precursor, putative, expressed	Os08g0302000	Peroxidase 40 precursor (EC 1.11.1.7) (Atperox P40).	peroxidase	Scavenging
LOC_Os08g24380	NB-ARC domain containing protein, expressed	Os08g0332600	Disease resistance protein family protein.	R gene homologs	Signaling
LOC_Os08g24946	Zinc finger, PHD-type domain containing protein	Os08g0337300		Zinc finger transcription factor	Signaling
LOC_Os08g25460	Zinc finger, RING/FYVE/PHD-type domain containing protein	Os08g0343300		Zinc finger transcription factor	Signaling
LOC_Os08g25799	Myb transcription factor	Os08g0346400		MYB family transcription factor	Signaling
LOC_Os08g26110	dirigent, putative	Os08g0349100	Plant disease resistance response protein family protein.	Disease resistance protein family protein.	Signaling
LOC_Os08g27030	lipid phosphatase protein	Os08g0359100		lipid phosphatase	Signaling
LOC_Os08g27040	lipid phosphatase protein	Os08g0359200		lipid phosphatase	Signaling
LOC_Os08g28170	nucleobase-ascorbate transporter, putative, expressed	Os08g0369000	Permease 1.	nucleobase-ascorbate transporter	Signaling
LOC_Os08g28460	NBS-LRR disease resistance protein, putative, expressed	Os08g0371900	Disease resistance protein family protein.	R gene homologs	Signaling
LOC_Os08g28470	disease resistance protein RPM1, putative	Os08g0372100	(No Hit)	Disease resistance protein family protein.	Signaling
LOC_Os08g28600	resistance protein, putative	Os08g0373400	Disease resistance protein family protein.	Disease resistance protein family protein.	Signaling
LOC_Os08g28670	pathogenesis-related Bet v I family protein, putative, expressed	Os08g0374000	Bet v I allergen family protein.		Signaling
LOC_Os08g28790	dirigent, putative, expressed	Os08g0375400	Plant disease resistance response protein family protein.	Disease resistance protein family protein.	Signaling
LOC_Os08g29110	thioredoxin	Os08g0378900		thioredoxin	Scavenging
LOC_Os08g29320	conserved hypothetical protein	Os08g0381600	Thaumatin, pathogenesis-related family protein.	Disease resistance protein family protein.	Signaling
LOC_Os08g29590	Zinc finger, RING/FYVE/PHD-type domain containing protein	Os08g0384900		Zinc finger transcription factor	Signaling
LOC_Os08g29660	WRKY69	Os08g0386200		WRKY transcript factor	Signaling
LOC_Os08g29809	resistance protein LR10, putative, expressed	Os08g0387700	Disease resistance protein family protein.	Disease resistance protein family protein.	Signaling
LOC_Os08g29854	RGH1A, putative, expressed	Os08g0388300	Disease resistance protein family protein.	Disease resistance protein family protein.	Signaling
LOC_Os08g30080	1-aminocyclopropane-1-carboxylate oxidase homolog 4, putative, expressed	Os08g0390200	2-oxoglutarate-dependent oxygenase.	ACC oxidase	Scavenging
LOC_Os08g30100	1-aminocyclopropane-1-carboxylate oxidase homolog 1, putative, expressed	Os08g0390700	2-oxoglutarate-dependent oxygenase.	ACC oxidase	Scavenging
LOC_Os08g30150	1-aminocyclopropane-1-carboxylate oxidase homolog 1, putative, expressed	Os08g0391700	2OG-Fe(II) oxygenase domain containing protein.	ACC oxidase	Scavenging
LOC_Os08g30210	1-aminocyclopropane-1-carboxylate oxidase homolog 1, putative, expressed	Os08g0392100	2OG-Fe(II) oxygenase superfamily protein.	ACC oxidase	Scavenging
LOC_Os08g30240	1-aminocyclopropane-1-carboxylate oxidase homolog 1, putative	Os08g0392300	Conserved hypothetical protein.	ACC oxidase	Scavenging
LOC_Os08g31060	PLD alpha 1	Os08g0401800		Phospholipase	Signaling
LOC_Os08g31580	ethylene-responsive transcription factor, putative, expressed	Os08g0408500	Pathogenesis-related transcriptional factor and ERF domain containing protein.	ethylene-responsive protein	Signaling
LOC_Os08g31780	MLA1, putative, expressed	Os08g0411900	Disease resistance protein family protein.	R gene homologs	signaling
LOC_Os08g31800	RGH1A, putative, expressed	Os08g0412100	Disease resistance protein family protein.	Disease resistance protein family protein.	Signaling
LOC_Os08g31930	Zinc finger, RING/FYVE/PHD-type domain containing protein	Os08g0414200		Zinc finger transcription factor	Signaling
LOC_Os08g32500	nucleobase-ascorbate transporter, putative, expressed	Os08g0420600	Permease 1.	nucleobase-ascorbate transporter	Signaling
LOC_Os08g32590	Zinc finger, CCHC-type domain containing protein	Os08g0421700		Zinc finger transcription factor	Signaling
LOC_Os08g32600	STE_MEKK_ste11_MAP3K.21 - STE kinases include homologs to sterile 7, sterile 11 and sterile 20 from yeast, expressed	Os08g0421800	Mitogen-activated protein kinase kinase kinase 1 (EC 2.7.1.-) (Arabidospsis NPK1-related protein kinase 1). Splice isoform 1S.	MAP kinase	Signaling
LOC_Os08g32620	Zinc finger, RING/FYVE/PHD-type domain containing protein	Os08g0421900		Zinc finger transcription factor	Signaling
LOC_Os08g32750	bifunctional monodehydroascorbate reductase and carbonic anhydrasenectarin-3 precursor, putative, expressed	Os08g0423500	Carbonic anhydrase, eukaryotic family protein.		Signaling
LOC_Os08g32840	bifunctional monodehydroascorbate reductase and carbonic anhydrasenectarin-3 precursor, putative, expressed	Os08g0424100	(No Hit)		Signaling
LOC_Os08g32880	disease resistance protein RPM1, putative	Os08g0424700	Disease resistance protein family protein.	Disease resistance protein family protein.	Signaling
LOC_Os08g33050	MYB family transcription factor	Os08g0426866		MYB family transcription factor	Signaling
LOC_Os08g33150	MYB family transcription factor	Os08g0428200		MYB family transcription factor	Signaling
LOC_Os08g33660	MYB family transcription factor	Os08g0433400		MYB family transcription factor	Signaling
LOC_Os08g33860	Zinc finger, RING/FYVE/PHD-type domain containing protein	Os08g0436200		Zinc finger transcription factor	Signaling
LOC_Os08g33880	Zinc finger A20	Os08g0436400		Zinc finger transcription factor	Signaling
LOC_Os08g33940	MYB family transcription factor	Os08g0437300		MYB family transcription factor	Signaling
LOC_Os08g34960	MYB family transcription factor	Os08g0450900		MYB family transcription factor	Signaling
LOC_Os08g35060	Zinc finger, C6HC-type domain containing protein	Os08g0451800		Zinc finger transcription factor	Signaling
LOC_Os08g36020	Disease resistance/zinc finger/chromosome condensation-like region protein, putative, expressed	Os08g0462700	Conserved hypothetical protein.	Disease resistance protein family protein.	Signaling
LOC_Os08g36110	Zinc finger, C2H2-type domain containing protein	Os08g0463500		Zinc finger transcription factor	Signaling
LOC_Os08g36170	Zinc finger, RING/FYVE/PHD-type domain containing protein	Os08g0464400		Zinc finger transcription factor	Signaling
LOC_Os08g36440	HVA22, putative, expressed	Os08g0467500	Abscisic acid and stress inducible (A22) gene.		Signaling
LOC_Os08g36630	bifunctional monodehydroascorbate reductase and carbonic anhydrasenectarin-3 precursor, putative, expressed	Os08g0470200	Carbonic anhydrase, eukaryotic family protein.		Signaling
LOC_Os08g36680	bifunctional monodehydroascorbate reductase and carbonic anhydrasenectarin-3 precursor, putative, expressed	Os08g0470700	(No Hit)		Signaling
LOC_Os08g36700	Heat stress transcription factor 20	Os08g0471000		Heat stress transcription factor	Signaling
LOC_Os08g36774	Zinc finger, ZPR1-type domain containing protein	Os08g0471900		Zinc finger transcription factor	Signaling
LOC_Os08g37760	Zinc finger, RING/FYVE/PHD-type domain containing protein	Os08g0484200		Zinc finger transcription factor	Signaling
LOC_Os08g37970	MYB family transcription factor	Os08g0486300		MYB family transcription factor	Signaling
LOC_Os08g38060	Zinc finger, RING/FYVE/PHD-type domain containing protein	Os08g0487500		Zinc finger transcription factor	Signaling
LOC_Os08g38460	Zinc finger, RING/FYVE/PHD-type domain containing protein	Os08g0492500		Zinc finger transcription factor	Signaling
LOC_Os08g38850	phosphatidylinositol transfer, putative, expressed	Os08g0497300	Cellular retinaldehyde binding/alpha-tocopherol transport family protein.		Signaling
LOC_Os08g38900	caffeoyl-CoA O-methyltransferase, putative, expressed	Os08g0498100	Caffeoyl-CoA O-methyltransferase 2 (EC 2.1.1.104) (Trans-caffeoyl-CoA 3-O-methyltransferase 2) (CCoAMT-2) (CCoAOMT-2).		Signaling
LOC_Os08g38910	caffeoyl-CoA O-methyltransferase, putative, expressed	Os08g0498400	Caffeoyl-CoA O-methyltransferase (EC 2.1.1.104) (Trans-caffeoyl-CoA 3- O-methyltransferase) (CCoAMT) (CCoAOMT).		Signaling
LOC_Os08g38920	caffeoyl-CoA O-methyltransferase, putative, expressed	Os08g0498600	Caffeoyl-CoA 3-O-methyltransferase (Fragment).		Signaling
LOC_Os08g38990	WRKY30	Os08g0499300		WRKY transcript factor	Signaling
LOC_Os08g39830	ethylene-insensitive 3, putative, expressed	Os08g0508700	ETHYLENE-INSENSITIVE3-like 3 protein.	Ethylene receptor.	Signaling
LOC_Os08g40600		Os08g0517800	Thaumatin, pathogenesis-related family protein.		Signaling
LOC_Os08g41030	AP2 domain containing protein, expressed	Os08g0521600	Pathogenesis-related transcriptional factor and ERF domain containing protein.	AP2 domain containing protein	Signaling
LOC_Os08g41090	APX-R	Os08g0522400	Haem peroxidase, plant/fungal/bacterial family protein.	Ascorbate Peroxidase	Scavenging
LOC_Os08g42030	peroxidase precursor, putative, expressed	Os08g0532700	Peroxidase 55 precursor (EC 1.11.1.7) (Atperox P55) (ATP20a).	peroxidase	Scavenging
LOC_Os08g42170	zinc transporter 2 precursor, putative, expressed
LOC_Os08g42370	Zinc finger, DHHC-type domain containing protein	Os08g0535400		Zinc finger transcription factor	Signaling
LOC_Os08g42380	Zinc finger, Tim10/DDP-type family protein	Os08g0535600		Zinc finger transcription factor	Signaling
LOC_Os08g42620	Zinc finger, DHHC-type domain containing protein	Os08g0539100		Zinc finger transcription factor	Signaling
LOC_Os08g42640	Zinc finger, RING/FYVE/PHD-type domain containing protein	Os08g0539300		Zinc finger transcription factor	Signaling
LOC_Os08g42930	disease resistance protein RGA1, putative, expressed	Os08g0542200	Resistance gene analog PIC25 (Fragment).	Disease resistance protein family protein.	Signaling
LOC_Os08g43010	disease resistance RPP13-like protein 1, putative, expressed	Os08g0543100	Disease resistance protein family protein.	Disease resistance protein family protein.	Signaling
LOC_Os08g43050	disease resistance protein RGA2, putative, expressed	Os08g0543500	Disease resistance protein family protein.	Disease resistance protein family protein.	Signaling
LOC_Os08g43334	Heat stress transcription factor 21	Os08g0546800		Heat stress transcription factor	Signaling
LOC_Os08g43480	Zinc finger, RING/FYVE/PHD-type domain containing protein	Os08g0548300		Zinc finger transcription factor	Signaling
LOC_Os08g43550	MYB family transcription factor	No Hit		MYB family transcription factor	Signaling
LOC_Os08g43560	OsAPx4 - Peroxisomal Ascorbate Peroxidase encoding gene 5,8,9, expressed	Os08g0549100	Peroxisome type ascorbate peroxidase.	Ascorbate peroxidase	Scavenging
LOC_Os08g43680	glutathione S-transferase, C-terminal domain containing protein, expressed	Os08g0550500	Conserved hypothetical protein.	glutathione S-transferase	Scavenging
LOC_Os08g44050	Zinc finger, C2H2-type domain containing protein	Os08g0554400		Zinc finger transcription factor	Signaling
LOC_Os08g44190	Zinc finger, C2H2-type domain containing protein	Os08g0555700		Zinc finger transcription factor	Signaling
LOC_Os08g44220	expressed protein
LOC_Os08g44230	Zinc finger, DHHC-type domain containing protein	Os08g0556400		Zinc finger transcription factor	Signaling
LOC_Os08g44340	monodehydroascorbate reductase, putative, expressed	Os08g0557600	Monodehydroascorbate reductase (EC 1.6.5.4) (MDAR) (Ascorbate free radical reductase) (AFR reductase).	monodehydroascorbate reductase	Scavenging
LOC_Os08g44400	glutathione S-transferase, N-terminal domain containing protein, expressed	Os08g0558200	Glutathione S-transferase, N-terminal domain containing protein.	glutathione S-transferase	Scavenging
LOC_Os08g44770	copper/zinc superoxide dismutase, putative, expressed	Os08g0561700	Superoxide dismutase [Cu-Zn], chloroplast precursor (EC 1.15.1.1).	superoxide dismutase	Scavenging
LOC_Os08g44830	Zinc finger, C2H2-type domain containing protein	Os08g0562300		Zinc finger transcription factor	Signaling
LOC_Os08g45040	Zinc finger, U1-C type domain containing protein	Os08g0564500		Zinc finger transcription factor	Signaling
LOC_Os08g45110	AP2 domain containing protein, expressed	Os08g0565200	Pathogenesis-related transcriptional factor and ERF domain containing protein.	AP2 domain containing protein	Signaling
LOC_Os09g01640	Zinc finger, CCHC-type domain containing protein	Os09g0103700		Zinc finger transcription factor	Signaling
LOC_Os09g01960	MYB family transcription factor	Os09g0106700		MYB family transcription factor	Signaling
LOC_Os09g02729	PLC	Os09g0115600		Phospholipase	Signaling
LOC_Os09g06464	Zinc finger, B-box domain containing protein	Os09g0240200		Zinc finger transcription factor	Signaling
LOC_Os09g06740	Zinc finger, RING/FYVE/PHD-type domain containing protein	Os09g0242800		Zinc finger transcription factor	Signaling
LOC_Os09g06770	Zinc finger, RING/FYVE/PHD-type domain containing protein	Os09g0243200		Zinc finger transcription factor	Signaling
LOC_Os09g09490	disease resistance protein RPM1, putative, expressed	Os09g0267800	(No Hit)	Disease resistance protein family protein.	Signaling
LOC_Os09g09540	Zinc finger, SWIM-type domain containing protein	Os09g0268600		Zinc finger transcription factor	Signaling
LOC_Os09g09750	disease resistance protein RPM1, putative, expressed	Os09g0270700	NB-ARC domain containing protein.	Disease resistance protein family protein.	Signaling
LOC_Os09g10054	disease resistance protein RPS2, putative, expressed	Os09g0272900	Skp1 (Fragment).	Disease resistance protein family protein.	Signaling
LOC_Os09g11170	Zinc finger, C6HC-type domain containing protein	Os09g0283600		Zinc finger transcription factor	Signaling
LOC_Os09g11460	AP2 domain containing protein, expressed	Os09g0286600	Pathogenesis-related transcriptional factor and ERF domain containing protein.	AP2 domain containing protein	Signaling
LOC_Os09g11480	AP2 domain containing protein, expressed	Os09g0287000	Pathogenesis-related transcriptional factor and ERF domain containing protein.	AP2 domain containing protein	Signaling
LOC_Os09g12720	Zinc finger, RING/FYVE/PHD-type domain containing protein	Os09g0298500		Zinc finger transcription factor	Signaling
LOC_Os09g13630	Zinc finger, C2H2-type domain containing protein	Os09g0306800		Zinc finger transcription factor	Signaling
LOC_Os09g13820	pollen signalling protein with adenylyl cyclase activity, putative, expressed	Os09g0308500	Disease resistance protein family protein.		Signaling
LOC_Os09g13870	Phosphatidic acid phosphatase type 2	Os09g0308900		Phosphatidic acid phosphatase	signaling
LOC_Os09g13880	Zinc finger, SWIM-type domain containing protein	Os09g0309100		Zinc finger transcription factor	Signaling
LOC_Os09g13940	AP2 domain containing protein, expressed	Os09g0309700	Pathogenesis-related transcriptional factor and ERF domain containing protein.	AP2 domain containing protein	Signaling
LOC_Os09g14100	disease resistance protein RPS2, putative, expressed	Os09g0311600	NBS-LRR type resistance protein (Fragment).	Disease resistance protein family protein.	Signaling
LOC_Os09g14410	expressed protein	Os09g0313500	Disease resistance protein family protein.		Signaling
LOC_Os09g14490	TIR-NBS type disease resistance protein, putative, expressed	Os09g0314100	(No Hit)		Signaling
LOC_Os09g15170	nucleobase-ascorbate transporter, putative, expressed	Os09g0320400	Xanthine/uracil/vitamin C permease family protein.	nucleobase-ascorbate transporter	Signaling
LOC_Os09g15240	carotenoid cleavage dioxygenase, putative, expressed
LOC_Os09g15430	Zinc finger, RING/FYVE/PHD-type domain containing protein	Os09g0323100		Zinc finger transcription factor	Signaling
LOC_Os09g15500	peroxidase precursor, putative	Os09g0323700	Haem peroxidase, plant/fungal/bacterial family protein.	peroxidase	Scavenging
LOC_Os09g15510	peroxidase precursor, putative, expressed	Os09g0323900	Haem peroxidase, plant/fungal/bacterial family protein.	peroxidase	Scavenging
LOC_Os09g15840	NBS-LRR disease resistance protein, putative, expressed	Os09g0327600	Non-protein coding transcript, putative npRNA.	R gene homologs	Signaling
LOC_Os09g15850	Leucine Rich Repeat family protein, expressed	Os09g0327800	Disease resistance protein family protein.		Signaling
LOC_Os09g16510	WRKY74	Os09g0334500		WRKY transcript factor	Signaling
LOC_Os09g17610	Zinc finger, RING/FYVE/PHD-type domain containing protein	Os09g0344900		Zinc finger transcription factor	Signaling
LOC_Os09g19280	retrotransposon protein, putative, unclassified	Os09g0357400	Disease resistance protein family protein.	Disease resistance protein family protein.	Signaling
LOC_Os09g19734	isochorismate synthase 1, chloroplast precursor, putative, expressed	Os09g0361500	Isochorismate synthase 1, chloroplast precursor (EC 5.4.4.2) (IcsI) (Isochorismate mutase) (Salicylic acid induction deficient 2) (Sid2) (Enhanced disease susceptibility 16) (Eds16).		Signaling
LOC_Os09g20030	disease resistance RPP13-like protein 1, putative, expressed	Os09g0365300	Disease resistance protein family protein.	Disease resistance protein family protein.	Signaling
LOC_Os09g20090	L-ascorbate oxidase precursor, putative, expressed	Os09g0365900	L-ascorbate oxidase precursor (EC 1.10.3.3) (Ascorbase) (ASO).	Ascorbate Oxidase	Scavenging
LOC_Os09g20220	glutathione S-transferase, putative, expressed	Os09g0367700	GST6 protein (EC 2.5.1.18).	glutathione S-transferase	Scavenging
LOC_Os09g20350	ethylene-responsive transcription factor, putative, expressed	Os09g0369000	AP2 domain transcription factor RAP2.3 (Related to AP2 protein 3) (Cadmium-induced protein AS30).	ethylene-responsive protein	Signaling
LOC_Os09g20550	Zinc finger, RING-type domain containing protein	Os09g0371700		Zinc finger transcription factor	Signaling
LOC_Os09g20830	HSF binding protein 1	No hit		Heat stress transcription factor	Signaling
LOC_Os09g20980	Zinc finger, RING/FYVE/PHD-type domain containing protein	Os09g0376700		Zinc finger transcription factor	Signaling
LOC_Os09g21340	nucleobase-ascorbate transporter, putative, expressed	Os09g0381100	Xanthine/uracil/vitamin C permease family protein.	nucleobase-ascorbate transporter	Signaling
LOC_Os09g21510	STE_MEKK_ste11_MAP3K.2 - STE kinases include homologs to sterile 7, sterile 11 and sterile 20 from yeast	Os09g0383300	Mitogen-activated protein kinase kinase kinase 1 (EC 2.7.1.-) (Arabidospsis NPK1-related protein kinase 1). Splice isoform 1S.	MAP kinase	Signaling
LOC_Os09g21710	Zinc finger, AN1-type domain containing protein	Os09g0385700		Zinc finger transcription factor	Signaling
LOC_Os09g21770	Zinc finger, RING/FYVE/PHD-type domain containing protein	Os09g0386500		Zinc finger transcription factor	Signaling
LOC_Os09g23620	MYB family transcription factor	Os09g0401000		MYB family transcription factor	Signaling
LOC_Os09g24460	Zinc finger, RING-type domain containing protein	Os09g0410400		Zinc finger transcription factor	Signaling
LOC_Os09g25060	WRKY76	Os09g0417600		WRKY transcript factor	Signaling
LOC_Os09g25070	WRKY62	Os09g0417800		WRKY transcript factor	Signaling
LOC_Os09g25200	Zinc finger, C6HC-type domain containing protein	Os09g0419600		Zinc finger transcription factor	Signaling
LOC_Os09g25260	Zinc finger, C6HC-type domain containing protein	Os09g0420100		Zinc finger transcription factor	Signaling
LOC_Os09g25430	Zinc finger, U1-C type domain containing protein	Os09g0421700		Zinc finger transcription factor	Signaling
LOC_Os09g26170	MYB family transcription factor	Os09g0431300		MYB family transcription factor	Signaling
LOC_Os09g26210	Zinc finger, C2H2-type domain containing protein	Os09g0431900		Zinc finger transcription factor	Signaling
LOC_Os09g26390	Zinc finger, FYVE/PHD-type domain containing protein	Os09g0434000		Zinc finger transcription factor	Signaling
LOC_Os09g26400	Zinc finger, RING/FYVE/PHD-type domain containing protein	Os09g0434200		Zinc finger transcription factor	Signaling
LOC_Os09g26420	AP2 domain containing protein, expressed	Os09g0434500	Ethylene response factor 2.	AP2 domain containing protein	Signaling
LOC_Os09g26460	Zinc finger, RING-type domain containing protein	Os09g0434900		Zinc finger transcription factor	Signaling
LOC_Os09g26660	ferric reductase, putative, expressed	Os09g0438000	Respiratory burst oxidase protein E.		Signaling
LOC_Os09g27750	1-aminocyclopropane-1-carboxylate oxidase 1, putative, expressed	Os09g0451000	1-aminocyclopropane-1-carboxylate oxidase 1 (EC 1.14.17.4) (ACC oxidase 1) (Ethylene-forming enzyme) (EFE).	ACC oxidase	Scavenging
LOC_Os09g27820	1-aminocyclopropane-1-carboxylate oxidase protein, putative, expressed	Os09g0451400	1-aminocyclopropapne-1-carboxylic acid oxidase.	ACC oxidase	Scavenging
LOC_Os09g27950	avr9 elicitor response protein, putative, expressed
LOC_Os09g28050	asparate aminotransferase, putative, expressed	Os09g0453800	1-aminocyclopropane-1-carboxylate synthase family protein.		Signaling
LOC_Os09g28150	bifunctional monodehydroascorbate reductase and carbonic anhydrasenectarin-3 precursor, putative, expressed	Os09g0454500	Carbonic anhydrase, eukaryotic family protein.		Signaling
LOC_Os09g28160	phosphate carrier protein, mitochondrial precursor, putative, expressed
LOC_Os09g28200	Heat stress transcription factor 22	Os09g0455200		Heat stress transcription factor	Signaling
LOC_Os09g28354	Heat stress transcription factor 23	Os09g0456800		Heat stress transcription factor	Signaling
LOC_Os09g29200	glutathione S-transferase, putative, expressed	Os09g0467200	Probable glutathione S-transferase (EC 2.5.1.18) (Auxin-induced protein PGNT1/PCNT110).	glutathione S-transferase	Scavenging
LOC_Os09g29490	peroxidase precursor, putative, expressed	Os09g0471100	Peroxidase 17 precursor (EC 1.11.1.7) (Atperox P17) (ATP25a).	peroxidase	Scavenging
LOC_Os09g30160	Zinc finger, RING/FYVE/PHD-type domain containing protein	Os09g0478600		Zinc finger transcription factor	Signaling
LOC_Os09g30220	disease resistance protein RPM1, putative, expressed	Os09g0479500	Disease resistance protein family protein.	Disease resistance protein family protein.	Signaling
LOC_Os09g30230	disease resistance protein RPM1, putative, expressed	Os09g0479600	Hypothetical protein.	Disease resistance protein family protein.	Signaling
LOC_Os09g30360	caffeoyl-CoA O-methyltransferase, putative, expressed	Os09g0481400	Caffeoyl-CoA O-methyltransferase (EC 2.1.1.104) (Trans-caffeoyl-CoA 3- O-methyltransferase) (CCoAMT) (CCoAOMT).		Signaling
LOC_Os09g30400	WRKY80	Os09g0481700		WRKY transcript factor	Signaling
LOC_Os09g31400	ethylene-insensitive 3, putative, expressed	Os09g0490200	EIL3.	Ethylene receptor.	Signaling
LOC_Os09g31454	MYB family transcription factor	Os09g0491644		MYB family transcription factor	Signaling
LOC_Os09g31990	expressed protein
LOC_Os09g32690	Zinc finger, RING/FYVE/PHD-type domain containing protein	Os09g0504700		Zinc finger transcription factor	Signaling
LOC_Os09g32952	L-ascorbate oxidase precursor, putative, expressed	Os09g0507300	L-ascorbate oxidase precursor (EC 1.10.3.3) (Ascorbase) (ASO).	Ascorbate Oxidase	Scavenging
LOC_Os09g32964	peroxidase precursor, putative, expressed	Os09g0507500	Peroxidase 55 precursor (EC 1.11.1.7) (Atperox P55) (ATP20a).	peroxidase	Scavenging
LOC_Os09g33450	Zinc finger, DHHC-type domain containing protein	Os09g0508300		Zinc finger transcription factor	Signaling
LOC_Os09g33670	Zinc finger, RING/FYVE/PHD-type domain containing protein	Os09g0511500		Zinc finger transcription factor	Signaling
LOC_Os09g34150	NBS-LRR disease resistance protein, putative, expressed	Os09g0517100	Disease resistance protein family protein.	R gene homologs	Signaling
LOC_Os09g34160	resistance protein, putative, expressed	Os09g0517200	Disease resistance protein family protein.	Disease resistance protein family protein.	Signaling
LOC_Os09g34250	indole-3-acetate beta-glucosyltransferase, putative, expressed
LOC_Os09g35790	Heat stress transcription factor 24	Os09g0526600		Heat stress transcription factor	Signaling
LOC_Os09g36250	MYB family transcription factor	Os09g0532900		MYB family transcription factor	Signaling
LOC_Os09g36460	Zinc finger, RING/FYVE/PHD-type domain containing protein	Os09g0535100		Zinc finger transcription factor	Signaling
LOC_Os09g36560	thaumatin, putative	Os09g0536300	Thaumatin, pathogenesis-related family protein.		Signaling
LOC_Os09g36580	thaumatin, putative, expressed	Os09g0536400	Thaumatin, pathogenesis-related family protein.		Signaling
LOC_Os09g36730	MYB family transcription factor	Os09g0538400		MYB family transcription factor	Signaling
LOC_Os09g36750	L-ascorbate peroxidase 4, putative, expressed	Os09g0538600	Peroxisome type ascorbate peroxidase.	Ascorbate Peroxidase	Scavenging
LOC_Os09g37100	PLD	Os09g0543100		Phospholipase	Signaling
LOC_Os09g37180	anthranilate N-benzoyltransferase protein 1, putative, expressed
LOC_Os09g37240	glutathione S-transferase, C-terminal domain containing protein, expressed	Os09g0544400	Glutathione S-transferase GST 16 (EC 2.5.1.18).	glutathione S-transferase	Scavenging
LOC_Os09g38110	Zinc finger, RING/FYVE/PHD-type domain containing protein	Os09g0554200		Zinc finger transcription factor	Signaling
LOC_Os09g38320	phytoene synthase, chloroplast precursor, putative, expressed	Os09g0555500	Phytoene synthase (Fragment).		Signaling
LOC_Os09g38340	Zinc finger, C2H2-type domain containing protein	Os09g0555700		Zinc finger transcription factor	Signaling
LOC_Os09g38610	zinc finger protein 2, putative, expressed
LOC_Os09g38670	thioredoxin	Os09g0559600		thioredoxin	Scavenging
LOC_Os09g39380	MDAR	Os09g0567300		monodehydroascorbate reductase	Scavenging
LOC_Os09g39390	oxidoreductase, aldo/keto reductase family protein, putative, expressed	Os09g0567300	Monodehydroascorbate reductase (EC 1.6.5.4) (MDAR) (Ascorbate free radical reductase) (AFR reductase).	oxidoreductase	Scavenging
LOC_Os09g39660	Zinc finger, C2H2-type domain containing protein	Os09g0570200		Zinc finger transcription factor	Signaling
LOC_Os09g39690	Zinc finger, RING-type domain containing protein	Os09g0570500		Zinc finger transcription factor	Signaling
LOC_Os09g39720	1-aminocyclopropane-1-carboxylate oxidase, putative, expressed	Os09g0570800	Isopenicillin N synthase family protein.	ACC oxidase	Scavenging
LOC_Os10g01750	retrotransposon protein, putative, unclassified	Os10g0106900	Haem peroxidase, plant/fungal/bacterial family protein.	peroxidase	Scavenging
LOC_Os10g02040	peroxidase precursor, putative, expressed	Os10g0109300	Peroxidase (EC 1.11.1.7).	peroxidase	Scavenging
LOC_Os10g02070	peroxidase precursor, putative, expressed	Os10g0109600	Peroxidase (EC 1.11.1.7).	peroxidase	Scavenging
LOC_Os10g02814	G-protein alpha subunit, putative, expressed	Os10g0117800	Guanine nucleotide binding protein (G-protein), alpha subunit family protein.	G-protein alpha subunit	Signaling
LOC_Os10g02880	O-methyltransferase ZRP4, putative, expressed
LOC_Os10g03100	Cf2/Cf5 disease resistance protein, putative, expressed	Os10g0120300	Leucine-rich repeat, plant specific containing protein.		Signaling
LOC_Os10g03570	RGH1A, putative, expressed	Os10g0124300	Disease resistance protein family protein.	Disease resistance protein family protein.	Signaling
LOC_Os10g04000	STE_MEKK_ste11_MAP3K.22 - STE kinases include homologs to sterile 7, sterile 11 and sterile 20 from yeast	Os10g0129000	Conserved hypothetical protein.	MAP kinase	Signaling
LOC_Os10g04090	disease resistance RPP13-like protein 1, putative, expressed	Os10g0130800	NB-ARC domain containing protein.	Disease resistance protein family protein.	Signaling
LOC_Os10g04110	MLA6 protein, putative, expressed	Os10g0131000	Disease resistance protein family protein.	R gene homologs	signaling
LOC_Os10g04290	transposon protein, putative, CACTA, En/Spm sub-class	Os10g0132500	Disease resistance protein family protein.	Disease resistance protein family protein.	Signaling
LOC_Os10g04342	stripe rust resistance protein Yr10, putative, expressed	Os10g0132700	Disease resistance protein family protein.	Disease resistance protein family protein.	Signaling
LOC_Os10g04674	disease resistance protein RPM1, putative, expressed	Os10g0136100	NBS-LRR type resistance protein (Fragment).	Disease resistance protein family protein.	Signaling
LOC_Os10g05230	Zinc finger, RING/FYVE/PHD-type domain containing protein	Os10g0142100		Zinc finger transcription factor	Signaling
LOC_Os10g05660	thaumatin, putative, expressed	Os10g0147200	Pathogenesis-related protein 5 precursor (PR-5).		Signaling
LOC_Os10g06930	MAPK15	Os10g0157200		MAP Kinase	Signaling
LOC_Os10g07040	chalcone synthase, putative	Os10g0158400	Chalcone synthase J (EC 2.3.1.74) (Naringenin-chalcone synthase J).	chalcone synthase	Signaling
LOC_Os10g07400	disease resistance RPP13-like protein 1, putative, expressed	Os10g0161400	Disease resistance protein family protein.	Disease resistance protein family protein.	Signaling
LOC_Os10g09860	chalcone synthase, putative	Os10g0177300	Naringenin-chalcone synthase family protein.	chalcone synthase	Signaling
LOC_Os10g09870	HVA22, putative, expressed	Os10g0177400	Pathogenicity protein PATH531-like protein.		Signaling
LOC_Os10g10360	NBS-LRR disease resistance protein, putative, expressed	Os10g0183000	Disease resistance protein family protein.	R gene homologs	Signaling
LOC_Os10g11500	SCP-like extracellular protein, expressed	Os10g0191300	Type-1 pathogenesis-related protein.		Signaling
LOC_Os10g13670	Zinc finger, RING/FYVE/PHD-type domain containing protein	Os10g0204100		Zinc finger transcription factor	Signaling
LOC_Os10g16974	cytochrome P450, putative, expressed	Os10g0317900	Flavonoid 3'-monooxygenase (EC 1.14.13.21) (Flavonoid 3'-hydroxylase) (Cytochrome P450 75B2).	cytochrome P450	Signaling
LOC_Os10g17260	cytochrome P450, putative, expressed	Os10g0320100	Flavonoid 3'-monooxygenase (EC 1.14.13.21) (Flavonoid 3'-hydroxylase) (Cytochrome P450 75B2).	cytochrome P450	Signaling
LOC_Os10g18099	WRKY18	No Hit		WRKY transcript factor	Signaling
LOC_Os10g19180	Zinc finger, DHHC-type domain containing protein	Os10g0337500		Zinc finger transcription factor	Signaling
LOC_Os10g20310	thioredoxin fold	Os10g0343900		thioredoxin	Scavenging
LOC_Os10g20600	Zinc finger, RING-type domain containing protein	Os10g0346200		Zinc finger transcription factor	Signaling
LOC_Os10g22310	glutathione S-transferase GST 26, putative, expressed	Os10g0368100	Glutathione S-transferase, C-terminal domain containing protein.	glutathione S-transferase	Scavenging
LOC_Os10g22484	RGH2B, putative, expressed	Os10g0370100	Disease resistance protein family protein.	Disease resistance protein family protein.	Signaling
LOC_Os10g22510	MLA1, putative, expressed	Os10g0370400	Disease resistance protein family protein.	R gene homologs	signaling
LOC_Os10g22600	ethylene-responsive transcription factor, putative, expressed	Os10g0371100	(No Hit)	ethylene-responsive protein	Signaling
LOC_Os10g25140	aminotransferase, classes I and II, domain containing protein, expressed	Os10g0390600	1-aminocyclopropane-1-carboxylate synthase family protein.		Signaling
LOC_Os10g25170	AP2 domain containing protein, expressed	Os10g0390800	Pathogenesis-related transcriptional factor and ERF domain containing protein.	AP2 domain containing protein	Signaling
LOC_Os10g25220	Zinc finger, CCCH-type domain containing protein	Os10g0391300		Zinc finger transcription factor	Signaling
LOC_Os10g25487	NBS-LRR disease resistance protein, putative, expressed	Os10g0394400	Leucine-rich repeat, typical subtype containing protein.	R gene homologs	Signaling
LOC_Os10g25590	glutathione S-transferase, putative, expressed	Os10g0395400	Glutathione S-transferase, N-terminal domain containing protein.	glutathione S-transferase	Scavenging
LOC_Os10g25870	dirigent, putative, expressed	Os10g0398100	Plant disease resistance response protein family protein.	Disease resistance protein family protein.	Signaling
LOC_Os10g27280	thaumatin, putative, expressed	Os10g0412700	Thaumatin, pathogenesis-related family protein.		Signaling
LOC_Os10g27980	betaine/proline transporter, putative, expressed
LOC_Os10g28000	glutathione reductase, putative, expressed	Os10g0415300	Glutathione reductase (EC 1.6.4.2) (Fragment).	glutathione reductase	Scavenging
LOC_Os10g28060	3-ketoacyl-CoA synthase, putative, expressed	Os10g0416200	Naringenin-chalcone synthase family protein.	3-ketoacyl-CoA synthase	Scavenging
LOC_Os10g28200	NAD dependent epimerase/dehydratase family protein, putative, expressed	Os10g0417600	NAD-dependent epimerase/dehydratase family protein.	NAD dependent epimerase/dehydratase	Scavenging
LOC_Os10g28330	Zinc finger, C2H2-type domain containing protein	Os10g0419200		Zinc finger transcription factor	Signaling
LOC_Os10g28340	Heat stress transcription factor 25	Os10g0419300		Heat stress transcription factor	Signaling
LOC_Os10g30690	MYB family transcription factor	Os10g0443800		MYB family transcription factor	Signaling
LOC_Os10g30719	MYB family transcription factor	Os10g0444100		MYB family transcription factor	Signaling
LOC_Os10g30850	Zinc finger, RING/FYVE/PHD-type domain containing protein	Os10g0445400		Zinc finger transcription factor	Signaling
LOC_Os10g32600	MYB family transcription factor	Os10g0463400		MYB family transcription factor	Signaling
LOC_Os10g32760	Zinc finger, RING/FYVE/PHD-type domain containing protein	Os10g0464800		Zinc finger transcription factor	Signaling
LOC_Os10g33370	3-ketoacyl-CoA synthase precursor, putative, expressed	Os10g0472900	Naringenin-chalcone synthase family protein.	3-ketoacyl-CoA synthase	Scavenging
LOC_Os10g34020	glutathione S-transferase, putative, expressed	Os10g0481300	Glutathione S-transferase GSTU31 (Fragment).	glutathione S-transferase	Scavenging
LOC_Os10g34350	aminotransferase, classes I and II, domain containing protein, expressed	Os10g0484700	1-aminocyclopropane-1-carboxylate synthase family protein.		Signaling
LOC_Os10g35190	Zinc finger, C2H2-type domain containing protein	Os10g0494500		Zinc finger transcription factor	Signaling
LOC_Os10g35300	Zinc finger, Dof-type family protein	Os10g0496000		Zinc finger transcription factor	Signaling
LOC_Os10g35390	1-acyl-sn-glycerol-3-phosphate acyltransferase 1	Os10g0497100			?
LOC_Os10g35660	MYB family transcription factor	No Hit		MYB family transcription factor	Signaling
LOC_Os10g35670	Zinc finger, RING/FYVE/PHD-type domain containing protein	Os10g0500300		Zinc finger transcription factor	Signaling
LOC_Os10g36270	disease resistance RPP13-like protein 1, putative, expressed	Os10g0507000	Conserved hypothetical protein.	Disease resistance protein family protein.	Signaling
LOC_Os10g37570	F-box domain containing protein, expressed
LOC_Os10g37640	Zinc finger, HIT-type domain containing protein	Os10g0520700		Zinc finger transcription factor	Signaling
LOC_Os10g37740	CGMC_GSK.9 - CGMC includes CDA, MAPK, GSK3, and CLKC kinases, expressed	Os10g0521700	Protein kinase domain containing protein.	MAP kinase	Signaling
LOC_Os10g38140	glutathione S-transferase, putative, expressed	Os10g0525400	Glutathione S-transferase GST 31 (EC 2.5.1.18).	glutathione S-transferase	Scavenging
LOC_Os10g38150	glutathione S-transferase, N-terminal domain containing protein, expressed	Os10g0525500	Glutathione S-transferase.	glutathione S-transferase	Scavenging
LOC_Os10g38160	glutathione S-transferase, putative, expressed	Os10g0525600	Tau class GST protein 3.	glutathione S-transferase	Scavenging
LOC_Os10g38189	glutathione S-transferase, putative, expressed	Os10g0525800	Glutathione S-transferase GSTU31 (Fragment).	glutathione S-transferase	Scavenging
LOC_Os10g38292		Os10g0527100	Chloroplast ATP synthase a chain precursor (EC 3.6.3.14) (ATPase subunit IV).		Signaling
LOC_Os10g38340	glutathione S-transferase GSTU6, putative, expressed	Os10g0527400	Glutathione S-transferase TSI-1 (EC 2.5.1.18) (Glutathione S- transferase 1).	glutathione S-transferase	Scavenging
LOC_Os10g38360	glutathione S-transferase, putative, expressed	Os10g0527800	Tau class GST protein 3.	glutathione S-transferase	Scavenging
LOC_Os10g38450	receptor-like protein kinase 2 precursor, putative, expressed	Os10g0527900	Leucine-rich repeat, typical subtype containing protein.		Signaling
LOC_Os10g38470	glutathione S-transferase, putative, expressed	Os10g0528100	Glutathione S-transferase GST 42 (EC 2.5.1.18) (Fragment).	glutathione S-transferase	Scavenging
LOC_Os10g38489	glutathione S-transferase GSTU6, putative, expressed	Os10g0528200	Tau class GST protein 3.	glutathione S-transferase	Scavenging
LOC_Os10g38495	glutathione S-transferase GSTU6, putative, expressed
LOC_Os10g38501		Os10g0528400	Glutathione S-transferase, C-terminal domain containing protein.	Glutathione S-transferase	Scavenging
LOC_Os10g38540	glutathione S-transferase, putative, expressed	Os10g0528900	Glutathione S-transferase, C-terminal domain containing protein.	glutathione S-transferase	Scavenging
LOC_Os10g38580	glutathione S-transferase, putative, expressed	Os10g0529300	Tau class GST protein 3.	glutathione S-transferase	Scavenging
LOC_Os10g38590	glutathione S-transferase, N-terminal domain containing protein, expressed	Os10g0529400	Tau class GST protein 4.	glutathione S-transferase	Scavenging
LOC_Os10g38600	glutathione S-transferase GSTU6, putative, expressed	Os10g0529500	Glutathione S-transferase, N-terminal domain containing protein.	glutathione S-transferase	Scavenging
LOC_Os10g38610	glutathione S-transferase, putative, expressed	Os10g0529700	Glutathione-S-transferase 2.	glutathione S-transferase	Scavenging
LOC_Os10g38630	glutathione S-transferase, putative, expressed	Os10g0529800	Tau class GST protein 4.	glutathione S-transferase	Scavenging
LOC_Os10g38640	glutathione S-transferase, putative	Os10g0529900	Tau class GST protein 4.	glutathione S-transferase	Scavenging
LOC_Os10g38660	glutathione S-transferase, putative, expressed	Os10g0530000	Glutathione S-transferase TSI-1 (EC 2.5.1.18) (Glutathione S- transferase 1).	glutathione S-transferase	Scavenging
LOC_Os10g38670	glutathione S-transferase, putative, expressed	Os10g0530200	Glutathione S-transferase, C-terminal domain containing protein.	glutathione S-transferase	Scavenging
LOC_Os10g38690	glutathione S-transferase, putative	Os10g0530300	Glutathione S-transferase GST 22 (EC 2.5.1.18) (Fragment).	glutathione S-transferase	Scavenging
LOC_Os10g38700	glutathione S-transferase, putative, expressed	Os10g0530400	Glutathione-S-transferase Cla47.	glutathione S-transferase	Scavenging
LOC_Os10g38710	glutathione S-transferase, putative, expressed	Os10g0530500	Glutathione S-transferase, C-terminal domain containing protein.	glutathione S-transferase	Scavenging
LOC_Os10g38720	glutathione S-transferase, putative, expressed	Os10g0530600	Glutathione S-transferase GST 20 (EC 2.5.1.18).	glutathione S-transferase	Scavenging
LOC_Os10g38730	glutathione S-transferase, putative, expressed	Os10g0530700	Glutathione S-transferase GST 38 (EC 2.5.1.18).	glutathione S-transferase	Scavenging
LOC_Os10g38740	glutathione S-transferase, putative, expressed	Os10g0530900	Glutathione S-transferase GST 30 (EC 2.5.1.18).	glutathione S-transferase	Scavenging
LOC_Os10g38780		Os10g0531400	Glutathione S-transferase GST 30 (EC 2.5.1.18).	Glutathione S-transferase	Scavenging
LOC_Os10g38950	CGMC_MAPKCMGC_2_ERK.14 - CGMC includes CDA, MAPK, GSK3, and CLKC kinases, expressed	Os10g0533600	Mitogen-activated protein kinase homolog MMK2 (EC 2.7.1.37).	MAP kinase	Signaling
LOC_Os10g38970	ethylene-responsive element-binding protein, putative, expressed	Os10g0533900	Eukaryotic protein of unknown function DUF862 family protein.	ethylene-responsive protein	Signaling
LOC_Os10g39160	peroxidase precursor, putative	Os10g0536600	Haem peroxidase, plant/fungal/bacterial family protein.	peroxidase	Scavenging
LOC_Os10g39170	peroxidase precursor, putative, expressed	Os10g0536700	Plant peroxidase family protein.	peroxidase	Scavenging
LOC_Os10g39550	MYB family transcription factor	Os10g0541500		MYB family transcription factor	Signaling
LOC_Os10g39700	chitinase class I family protein, expressed
LOC_Os10g39740	glutathione S-transferase, putative, expressed	Os10g0543800	Glutathione S-transferase.	glutathione S-transferase	Scavenging
LOC_Os10g39770	Zinc finger, RING/FYVE/PHD-type domain containing protein	Os10g0544600		Zinc finger transcription factor	Signaling
LOC_Os10g39820	Zinc finger, CCHC retroviral-type domain containing protein	Os10g0545300		Zinc finger transcription factor	Signaling
LOC_Os10g39890	pollen proteins Ole e I family protein, expressed
LOC_Os10g39930	cytochrome P450 97B2, putative, expressed	Os10g0546600	Chloroplast carotenoid epsilon-ring hydroxylase.	cytochrome P450	Signaling
LOC_Os10g40490	Zinc finger, RING/FYVE/PHD-type domain containing protein	Os10g0552400		Zinc finger transcription factor	Signaling
LOC_Os10g41130	AP2 domain containing protein, expressed	Os10g0560700	Pathogenesis-related transcriptional factor and ERF domain containing protein.	AP2 domain containing protein	Signaling
LOC_Os10g41200	MYB family transcription factor	Os10g0561400		MYB family transcription factor	Signaling
LOC_Os10g41260	MYB family transcription factor	Os10g0562100		MYB family transcription factor	Signaling
LOC_Os10g41330	AP2 domain containing protein, expressed	Os10g0562900	Pathogenesis-related transcriptional factor and ERF domain containing protein.	AP2 domain containing protein	Signaling
LOC_Os10g41590	Zinc finger, RING/FYVE/PHD-type domain containing protein	Os10g0565600		Zinc finger transcription factor	Signaling
LOC_Os10g41720	peroxidase precursor, putative, expressed	Os10g0566800	Haem peroxidase, plant/fungal/bacterial family protein.	peroxidase	Scavenging
LOC_Os10g41900	mla1, putative	Os10g0568600	Disease resistance protein family protein.	R gene homologs	signaling
LOC_Os10g42196	Zinc finger, RING/FYVE/PHD-type domain containing protein	Os10g0572400		Zinc finger transcription factor	Signaling
LOC_Os10g42720	Glycerol-3-phosphate Acyltransferase	Os10g0577900			Signaling
LOC_Os10g42850	WRKY2	Os10g0579400		WRKY transcript factor	Signaling
LOC_Os11g01480	MYB family transcription factor	Os11g0106100		MYB family transcription factor	Signaling
LOC_Os11g01530	Ferritin-1	Os11g0106700			Signaling
LOC_Os11g02100	peroxidase precursor, putative, expressed	Os11g0112200	Cationic peroxidase 1 precursor (EC 1.11.1.7) (PNPC1).	peroxidase	Scavenging
LOC_Os11g02130	peroxidase precursor, putative, expressed	Os11g0112400	Peroxidase (EC 1.11.1.7).	peroxidase	Scavenging
LOC_Os11g02470	WRKY52	Os11g0116600		WRKY transcript factor	Signaling
LOC_Os11g02480	WRKY46	Os11g0116900		WRKY transcript factor	Signaling
LOC_Os11g02530	WRKY40	Os11g0117500		WRKY transcript factor	Signaling
LOC_Os11g02540	WRKY50	Os11g0117550		WRKY transcript factor	Signaling
LOC_Os11g02670	Zinc finger, RING/FYVE/PHD-type domain containing protein	Os11g0119200		Zinc finger transcription factor	Signaling
LOC_Os11g03210	glutathione S-transferase, N-terminal domain containing protein	Os11g0125600	Glutathione S-transferase, N-terminal domain containing protein.	glutathione S-transferase	Scavenging
LOC_Os11g03540	AP2 domain containing protein, expressed	Os11g0129700	Pathogenesis-related transcriptional factor and ERF domain containing protein.	AP2 domain containing protein	Signaling
LOC_Os11g03710	Zinc finger, Tim10/DDP-type family protein	Os11g0131700		Zinc finger transcription factor	Signaling
LOC_Os11g04740	FAD-binding and arabino-lactone oxidase domains containing protein, putative, expressed	Os11g0143500	L-Galactono-1,4-lactone dehydrogenase.		Signaling
LOC_Os11g04940	PLC	Os11g0146600		Phospholipase	Signaling
LOC_Os11g05130	Zinc finger, RING/FYVE/PHD-type domain containing protein	Os11g0148700		Zinc finger transcription factor	Signaling
LOC_Os11g06130	Zinc finger, RING/FYVE/PHD-type domain containing protein	Os11g0160100		Zinc finger transcription factor	Signaling
LOC_Os11g06150	vegetative cell wall protein gp1 precursor, putative, expressed
LOC_Os11g06190	Zinc finger, RING/FYVE/PHD-type domain containing protein	Os11g0160700		Zinc finger transcription factor	Signaling
LOC_Os11g06720	abscisic stress-ripening, putative, expressed	Os11g0167800	Anth (Pollen-specific desiccation-associated LLA23 protein).		Signaling
LOC_Os11g06770	ethylene-responsive transcription factor ERF110, putative, expressed	Os11g0168500	Pathogenesis-related transcriptional factor and ERF domain containing protein.	ethylene-responsive protein	Signaling
LOC_Os11g06840	Zinc finger, C2H2-type domain containing protein	Os11g0169400		Zinc finger transcription factor	Signaling
LOC_Os11g07450	Zinc finger, RING/FYVE/PHD-type domain containing protein	Os11g0175500		Zinc finger transcription factor	Signaling
LOC_Os11g07670	dirigent, putative, expressed	Os11g0178800	Plant disease resistance response protein family protein.	Disease resistance protein family protein.	Signaling
LOC_Os11g07680	dirigent, putative, expressed	Os11g0179000	Plant disease resistance response protein family protein.	Disease resistance protein family protein.	Signaling
LOC_Os11g07690	dirigent, putative	Os11g0179100	Plant disease resistance response protein family protein.	Disease resistance protein family protein.	Signaling
LOC_Os11g07770	dirigent, putative, expressed	Os11g0179700	Plant disease resistance response protein family protein.	Disease resistance protein family protein.	Signaling
LOC_Os11g07830	dirigent, putative, expressed	Os11g0180000	Plant disease resistance response protein family protein.	Disease resistance protein family protein.	Signaling
LOC_Os11g08380	1-aminocyclopropane-1-carboxylate oxidase, putative, expressed	Os11g0186900	1-aminocyclopropane-1-carboxylate oxidase.	ACC oxidase	Scavenging
LOC_Os11g09310	Zinc finger, CCHC-type domain containing protein	Os11g0199600		Zinc finger transcription factor	Signaling
LOC_Os11g10050	G-protein alpha subunit, putative, expressed	Os11g0206700	Guanine nucleotide binding protein (G-protein), alpha subunit family protein.	G-protein alpha subunit	Signaling
LOC_Os11g10100	STE_MEKK_ste11_MAP3K.3 - STE kinases include homologs to sterile 7, sterile 11 and sterile 20 from yeast, expressed	Os11g0207200	MAP3K alpha 1 protein kinase (EC 2.7.1.37).	MAP kinase	Signaling
LOC_Os11g10130	MYB family transcription factor	Os11g0207600		MYB family transcription factor	Signaling
LOC_Os11g10460	peroxidase precursor, putative, expressed	Os11g0210100	Peroxidase 43 precursor (EC 1.11.1.7) (Atperox P43).	peroxidase	Scavenging
LOC_Os11g10550	NBS-LRR disease resistance protein, putative, expressed	Os11g0211300	NBS-LRR disease resistance protein homologue (Fragment).	R gene homologs	Signaling
LOC_Os11g10610	NBS-LRR disease resistance protein, putative, expressed	Os11g0212000	Disease resistance protein family protein.	R gene homologs	Signaling
LOC_Os11g10760	NBS-LRR disease resistance protein, putative, expressed	Os11g0213700	Leucine-rich repeat, typical subtype containing protein.	R gene homologs	Signaling
LOC_Os11g10770	disease resistance protein RGA3, putative, expressed	Os11g0213800	NBS-LRR disease resistance protein homologue (Fragment).	Disease resistance protein family protein.	Signaling
LOC_Os11g10800	dirigent, putative, expressed	Os11g0214400	Plant disease resistance response protein family protein.	Disease resistance protein family protein.	Signaling
LOC_Os11g10850	dirigent, putative	Os11g0214900	Plant disease resistance response protein family protein.	Disease resistance protein family protein.	Signaling
LOC_Os11g10870	dirigent, putative, expressed	Os11g0215100	Plant disease resistance response protein family protein.	Disease resistance protein family protein.	Signaling
LOC_Os11g11550	NBS-LRR disease resistance protein, putative, expressed	Os11g0222900	Disease resistance protein family protein.	R gene homologs	Signaling
LOC_Os11g11790	NBS-LRR type disease resistance protein, putative, expressed	Os11g0225100	Hypothetical protein.	R gene homologs	Signaling
LOC_Os11g11810	NBS-LRR disease resistance protein, putative, expressed	Os11g0225300	NBS-LRR disease resistance protein homologue (Fragment).	R gene homologs	Signaling
LOC_Os11g11940	MLA10, putative, expressed	Os11g0226700	Disease resistance protein family protein.	R gene homologs	signaling
LOC_Os11g11950	disease resistance protein RPM1, putative, expressed	Os11g0226800	NBS-LRR disease resistance protein homologue.	Disease resistance protein family protein.	Signaling
LOC_Os11g11990	NB-ARC domain containing protein, expressed	Os11g0227100	Disease resistance protein family protein.	R gene homologs	Signaling
LOC_Os11g12000	NBS-LRR disease resistance protein, putative, expressed	Os11g0227200	RPR1.	R gene homologs	Signaling
LOC_Os11g12040	disease resistance protein RPM1, putative, expressed	Os11g0227700	RPR1.	Disease resistance protein family protein.	Signaling
LOC_Os11g12050	NBS-LRR type disease resistance protein, putative, expressed	Os11g0227800	Disease resistance protein family protein.	R gene homologs	Signaling
LOC_Os11g12240	retrotransposon protein, putative, unclassified, expressed	Os11g0228600	NBS-LRR disease resistance protein homologue.		Signaling
LOC_Os11g12260	non-TIR-NBS-LRR type resistance protein, putative	Os11g0228800	NBS-LRR disease resistance protein homologue.		Signaling
LOC_Os11g12300	NBS-LRR disease resistance protein, putative	Os11g0229200	NBS-LRR disease resistance protein homologue.	R gene homologs	Signaling
LOC_Os11g12320	disease resistance protein RPM1, putative	Os11g0229300	NBS-LRR disease resistance protein homologue.	Disease resistance protein family protein.	Signaling
LOC_Os11g12330	disease resistance protein RPM1, putative, expressed	Os11g0229400	RPR1.	Disease resistance protein family protein.	Signaling
LOC_Os11g12340	disease resistance protein RPM1, putative, expressed	Os11g0229500	Disease resistance protein family protein.	Disease resistance protein family protein.	Signaling
LOC_Os11g12420	protein Z, putative, expressed
LOC_Os11g12650	Zinc finger, RING/FYVE/PHD-type domain containing protein	Os11g0234200		Zinc finger transcription factor	Signaling
LOC_Os11g13410	mla1, putative, expressed	Os11g0237600	Disease resistance protein family protein.	R gene homologs	signaling
LOC_Os11g13430	RGH1A, putative	Os11g0237900	Disease resistance protein family protein.	Disease resistance protein family protein.	Signaling
LOC_Os11g13510	stripe rust resistance protein Yr10, putative	Os11g0238700	Disease resistance protein family protein.	Disease resistance protein family protein.	Signaling
LOC_Os11g13940	NBS-LRR disease resistance protein, putative, expressed	Os11g0243400	NBS-LRR type resistance protein (Fragment).	R gene homologs	Signaling
LOC_Os11g14040	glutathione S-transferase, N-terminal domain containing protein, expressed	Os11g0245100	(No Hit)	glutathione S-transferase	Scavenging
LOC_Os11g14050	receptor protein kinase-like, putative, expressed
LOC_Os11g14380	resistance protein LR10, putative, expressed	Os11g0249000	Disease resistance protein family protein.	Disease resistance protein family protein.	Signaling
LOC_Os11g15000	Zinc finger, GRF-type domain containing protein	Os11g0256300		Zinc finger transcription factor	Signaling
LOC_Os11g15010	Zinc finger, SWIM-type domain containing protein	Os11g0256400		Zinc finger transcription factor	Signaling
LOC_Os11g15040	S-adenosyl-L-methionine:benzoic acid/salicylic acid carboxyl methyltransferase, putative, expressed	Os11g0256900	Hypothetical protein.		Signaling
LOC_Os11g15190	RGH1A, putative	Os11g0258500	Disease resistance protein family protein.	Disease resistance protein family protein.	Signaling
LOC_Os11g16470	MLA10, putative, expressed	Os11g0265900	Disease resistance protein family protein.	R gene homologs	signaling
LOC_Os11g16530	mal, putative, expressed	Os11g0266500	Disease resistance protein family protein.		Signaling
LOC_Os11g17014	NB-ARC domain containing protein, expressed	Os11g0270500	Disease resistance protein family protein.	R gene homologs	Signaling
LOC_Os11g17080	OsMPK15 - Putative MAPK based on amino acid sequence homology, expressed	Os11g0271100	Protein kinase domain containing protein.	MAPK kinase	Signaling
LOC_Os11g17300	Zinc finger, SWIM-type domain containing protein	Os11g0272900		Zinc finger transcription factor	Signaling
LOC_Os11g17799	expressed protein
LOC_Os11g18170	glutathione peroxidase, putative, expressed	Os11g0284900	Glutathione peroxidase.	glutathione peroxidase	Scavenging
LOC_Os11g18770	Zinc finger, RING/FYVE/PHD-type domain containing protein	Os11g0292050		Zinc finger transcription factor	Signaling
LOC_Os11g18947	Zinc finger, RING/FYVE/PHD-type domain containing protein	Os11g0294600		Zinc finger transcription factor	Signaling
LOC_Os11g19060	BABY BOOM 1, putative, expressed	Os11g0295900	Pathogenesis-related transcriptional factor and ERF domain containing protein.		Signaling
LOC_Os11g24170	CC-NBS-LRR protein, putative	Os11g0429100	Disease resistance protein family protein.		Signaling
LOC_Os11g25610	Zinc finger, C2H2-type domain containing protein	Os11g0442900		Zinc finger transcription factor	Signaling
LOC_Os11g26150	expressed protein	Os11g0448300	MAP kinase.		Signaling
LOC_Os11g28270	Zinc finger, CCCH-type domain containing protein	Os11g0472000		Zinc finger transcription factor	Signaling
LOC_Os11g28950	pollen signalling protein with adenylyl cyclase activity, putative, expressed	Os11g0479100	Disease resistance protein family protein.		Signaling
LOC_Os11g29030	disease resistance protein RPM1, putative	Os11g0480000	Disease resistance protein family protein.	Disease resistance protein family protein.	Signaling
LOC_Os11g29240	Zinc finger, RING/FYVE/PHD-type domain containing protein	Os11g0482500		Zinc finger transcription factor	Signaling
LOC_Os11g29520	NBS-LRR disease resistance protein, putative, expressed	Os11g0485900	Disease resistance protein family protein.	R gene homologs	Signaling
LOC_Os11g29870	WRKY72	Os11g0490900		WRKY transcript factor	Signaling
LOC_Os11g29920	NB-ARC domain containing protein, expressed	Os11g0491600	Disease resistance protein family protein.	R gene homologs	Signaling
LOC_Os11g30500	HVA22, putative, expressed	Os11g0498600	Abscisic acid and stress inducible (A22) gene.		Signaling
LOC_Os11g32290	3-5 exonuclease eri-1, putative, expressed
LOC_Os11g32580	chalcone synthase, putative, expressed	Os11g0529500	Naringenin-chalcone synthase family protein.	chalcone synthase	Signaling
LOC_Os11g32610	chalcone and stilbene synthases, putative	Os11g0529800	Naringenin-chalcone synthase family protein.	chalcone synthase	Signaling
LOC_Os11g32620	chalcone synthase, putative	Os11g0529900	Naringenin-chalcone synthase family protein.	chalcone synthase	Signaling
LOC_Os11g32650	chalcone synthase, putative, expressed	Os11g0530600	Chalcone synthase C2 (EC 2.3.1.74) (Naringenin-chalcone synthase C2).	chalcone synthase	Signaling
LOC_Os11g32960	Zinc finger, DHHC-type domain containing protein	Os11g0534300		Zinc finger transcription factor	Signaling
LOC_Os11g33120	respiratory burst oxidase, putative, expressed	Os11g0537400	Non-protein coding transcript, unclassifiable transcript.	respiratory burst oxidase	Signaling
LOC_Os11g34020	Zinc finger, RING-type domain containing protein	Os11g0542100		Zinc finger transcription factor	Signaling
LOC_Os11g34440	PLCA2	Os11g0546600		Phospholipase	Signaling
LOC_Os11g34880	NB-ARC domain containing protein, expressed	Os11g0550100	Disease resistance protein family protein.	R gene homologs	Signaling
LOC_Os11g34970	NB-ARC domain containing protein, expressed	Os11g0551300	Disease resistance protein family protein.	R gene homologs	Signaling
LOC_Os11g35390	MYB family transcription factor	Os11g0558200		MYB family transcription factor	Signaling
LOC_Os11g35580	disease resistance protein RPM1, putative	Os11g0560000	Hv1LRR2.	Disease resistance protein family protein.	Signaling
LOC_Os11g35930	chalcone synthase, putative, expressed	Os11g0566800	Naringenin-chalcone synthase family protein.	chalcone synthase	Signaling
LOC_Os11g37230	Zinc finger, RING/FYVE/PHD-type domain containing protein	Os11g0582100		Zinc finger transcription factor	Signaling
LOC_Os11g37520	BTBT3 - Bric-a-Brac, Tramtrack, Broad Complex BTB domain with tetratricopeptide repeats, expressed	Os11g0585900	ETO1-like protein 1 (Ethylene overproducer 1-like protein 1).		Signaling
LOC_Os11g37730	glutathione S-transferase, N-terminal domain containing protein, expressed	Os11g0588300	Glutathione transferase AtGST 10 (EC 2.5.1.18).	glutathione S-transferase	Scavenging
LOC_Os11g37740	stripe rust resistance protein Yr10, putative, expressed	Os11g0588400	Disease resistance protein family protein.	Disease resistance protein family protein.	Signaling
LOC_Os11g37750	retrotransposon protein, putative, Ty1-copia subclass	Os11g0588500	Glutathione S-transferase, C-terminal domain containing protein.	Glutathione S-transferase	Signaling
LOC_Os11g37759	stripe rust resistance protein Yr10, putative, expressed	Os11g0588600	Disease resistance protein family protein.	Disease resistance protein family protein.	Signaling
LOC_Os11g37850	stripe rust resistance protein Yr10, putative, expressed	Os11g0590400	Disease resistance protein family protein.	Disease resistance protein family protein.	Signaling
LOC_Os11g37860	stripe rust resistance protein Yr10, putative, expressed	Os11g0590700	Disease resistance protein family protein.	Disease resistance protein family protein.	Signaling
LOC_Os11g37870	stripe rust resistance protein Yr10, putative, expressed	Os11g0590900	Disease resistance protein family protein.	Disease resistance protein family protein.	Signaling
LOC_Os11g37890	NAD dependent epimerase/dehydratase family protein, putative, expressed	Os11g0591100	NAD-dependent epimerase/dehydratase family protein.	NAD dependent epimerase/dehydratase	Scavenging
LOC_Os11g38480	NBS-LRR type disease resistance protein, putative, expressed	Os11g0597700	Hypothetical protein.	R gene homologs	Signaling
LOC_Os11g38580	NBS-LRR type disease resistance protein, putative, expressed	Os11g0598500	(No Hit)	R gene homologs	Signaling
LOC_Os11g39130	Zinc finger, RING/FYVE/PHD-type domain containing protein	Os11g0604600		Zinc finger transcription factor	Signaling
LOC_Os11g39190	NB-ARC domain containing protein, putative, expressed	Os11g0605100	Disease resistance protein family protein.	R gene homologs	Signaling
LOC_Os11g39260	NBS-LRR disease resistance protein, putative	Os11g0605900	Hypothetical protein.	R gene homologs	Signaling
LOC_Os11g39310	NB-ARC domain containing protein, expressed	Os11g0606400	Disease resistance protein family protein.	R gene homologs	Signaling
LOC_Os11g39320	LZ-NBS-LRR class, putative, expressed	Os11g0606500	Disease resistance protein family protein.		Signaling
LOC_Os11g39550	Leucine Rich Repeat family protein	Os11g0609700	Disease resistance protein family protein.		Signaling
LOC_Os11g40780	disease resistance protein, putative	Os11g0623800	NB-ARC domain containing protein.	Disease resistance protein family protein.	Signaling
LOC_Os11g41170	disease resistance protein RPM1, putative, expressed	Os11g0629600	BTB/POZ domain containing protein.	Disease resistance protein family protein.	Signaling
LOC_Os11g41210	disease resistance protein RPM1, putative, expressed	Os11g0630300	Hypothetical protein.	Disease resistance protein family protein.	Signaling
LOC_Os11g41540	disease resistance RPP8-like protein 3, putative, expressed	Os11g0633500	NBS-LRR disease resistance protein homologue (Fragment).	Disease resistance protein family protein.	Signaling
LOC_Os11g41900	Phospholipid/glycerol Acyltransferase	Os11g0637800			Signaling
LOC_Os11g42010	NBS-LRR type disease resistance protein, putative	Os11g0639100	Hypothetical protein.	R gene homologs	Signaling
LOC_Os11g42040	non-TIR-NBS-LRR type resistance protein, putative, expressed	Os11g0639600	Disease resistance protein family protein.		Signaling
LOC_Os11g42070	Leucine Rich Repeat family protein, expressed	Os11g0640300	Disease resistance protein family protein.		Signaling
LOC_Os11g42090	Leucine Rich Repeat family protein, expressed	Os11g0640600	Disease resistance protein family protein.		Signaling
LOC_Os11g42350	glutathione synthetase, chloroplast precursor, putative, expressed	Os11g0642800	Glutathione synthetase.	Glutathione synthetase.	Scavenging
LOC_Os11g42500		Os11g0644700	Plant disease resistance response protein family protein.		Signaling
LOC_Os11g42550		Os11g0645400	Plant disease resistance response protein family protein.		Signaling
LOC_Os11g43320	NBS-LRR type disease resistance protein, putative, expressed	Os11g0654100	(No Hit)	R gene homologs	Signaling
LOC_Os11g43420	LZ-NBS-LRR class RGA, putative, expressed	Os11g0655300	Disease resistance protein family protein.		Signaling
LOC_Os11g43700	RGH1A, putative, expressed	Os11g0657900	Disease resistance protein family protein.	Disease resistance protein family protein.	Signaling
LOC_Os11g43980	peroxidase precursor, putative, expressed	Os11g0661600	Peroxidase precursor (EC 1.11.1.7).	peroxidase	Scavenging
LOC_Os11g44340	conserved hypothetical protein
LOC_Os11g44580	go35 NBS-LRR, putative, expressed	Os11g0668000	Disease resistance protein family protein.		Signaling
LOC_Os11g44960	NBS-LRR disease resistance protein, putative, expressed	Os11g0673600	Disease resistance protein family protein.	R gene homologs	Signaling
LOC_Os11g45740	MYB family transcription factor	Os11g0684000		MYB family transcription factor	Signaling
LOC_Os11g45750	NBS-LRR disease resistance protein, putative, expressed	Os11g0684100	Disease resistance protein family protein.	R gene homologs	Signaling
LOC_Os11g45850	WRKY81	Os11g0685700		WRKY transcript factor	Signaling
LOC_Os11g45930	NBS-LRR type disease resistance protein, putative, expressed	Os11g0686500	Disease resistance protein family protein.	R gene homologs	Signaling
LOC_Os11g45970	NBS-LRR disease resistance protein, putative, expressed	Os11g0686900	Disease resistance protein family protein.	R gene homologs	Signaling
LOC_Os11g45980	NBS-LRR type disease resistance protein, putative, expressed	Os11g0687000	Disease resistance protein family protein.	R gene homologs	Signaling
LOC_Os11g46070	MLA10, putative, expressed	Os11g0687800	Disease resistance protein family protein.	R gene homologs	signaling
LOC_Os11g46100	NBS-LRR type disease resistance protein, putative	Os11g0688000	Conserved hypothetical protein.	R gene homologs	Signaling
LOC_Os11g46210	NB-ARC domain containing protein, expressed	Os11g0689100	Disease resistance protein family protein.	R gene homologs	Signaling
LOC_Os11g47445	transposon protein, putative, CACTA, En/Spm sub-class	Os11g0699100	Disease resistance protein family protein.	Disease resistance protein family protein.	Signaling
LOC_Os11g47460	MYB family transcription factor	Os11g0700500		MYB family transcription factor	Signaling
LOC_Os11g47670	thaumatin family domain containing protein, expressed	Os11g0703000	Thaumatin, pathogenesis-related family protein.		Signaling
LOC_Os11g47680	thaumatin family domain containing protein, expressed	Os11g0703100	Thaumatin, pathogenesis-related family protein.		Signaling
LOC_Os11g47780	pollen signalling protein with adenylyl cyclase activity, putative, expressed	Os11g0704100	Disease resistance protein family protein.		Signaling
LOC_Os11g47944	thaumatin, putative	Os11g0706600	Thaumatin, pathogenesis-related family protein.		Signaling
LOC_Os11g48110	phenylalanine ammonia-lyase, putative	Os11g0708900	Phenylalanine ammonia-lyase (Fragment).	phenylalanine ammonia-lyase	signaling
LOC_Os12g01180	WRKY57v2	Os12g0102300		WRKY transcript factor	Signaling
LOC_Os12g01190	Zinc finger, RING/FYVE/PHD-type domain containing protein	No hit		Zinc finger transcription factor	Signaling
LOC_Os12g01490	MYB family transcription factor	Os12g0105600		MYB family transcription factor	Signaling
LOC_Os12g02060	peroxidase precursor, putative	Os12g0111800	(No Hit)	peroxidase	Scavenging
LOC_Os12g02080	peroxidase precursor, putative, expressed	Os12g0112000	Peroxidase (EC 1.11.1.7).	peroxidase	Scavenging
LOC_Os12g02450	WRKY64	Os12g0116700		WRKY transcript factor	Signaling
LOC_Os12g02470	WRKY65	Os12g0116750		WRKY transcript factor	Signaling
LOC_Os12g02620	Zinc finger, RING/FYVE/PHD-type domain containing protein	Os12g0118700		Zinc finger transcription factor	Signaling
LOC_Os12g02960	glutathione S-transferase, putative, expressed	Os12g0123200	Glutathione S-transferase GST 7 (EC 2.5.1.18).	glutathione S-transferase	Scavenging
LOC_Os12g03080	rp3 protein, putative, expressed	Os12g0124100	Disease resistance gene analog PIC13 (Fragment).	Disease resistance protein family protein.	Signaling
LOC_Os12g03460	Zinc finger, Tim10/DDP-type family protein	No hit		Zinc finger transcription factor	Signaling
LOC_Os12g03750	Leucine Rich Repeat family protein, expressed	Os12g0131500	Disease resistance protein family protein.		Signaling
LOC_Os12g04590	Zinc finger, RING/FYVE/PHD-type domain containing protein	Os12g0140200		Zinc finger transcription factor	Signaling
LOC_Os12g05730	bifunctional monodehydroascorbate reductase and carbonic anhydrasenectarin-3 precursor, putative, expressed	Os12g0153500	Carbonic anhydrase, eukaryotic family protein.		Signaling
LOC_Os12g05920	Zinc finger, C2H2-type domain containing protein	Os12g0155300		Zinc finger transcription factor	Signaling
LOC_Os12g06490	STE_PAK_Ste20_Slob_Wnk.6 - STE kinases include homologs to sterile 7, sterile 11 and sterile 20 from yeast, expressed	Os12g0162100	MAP kinase-like protein.	MAP kinase	Signaling
LOC_Os12g07280	Zinc finger, C2H2-type domain containing protein	Os12g0170400		Zinc finger transcription factor	Signaling
LOC_Os12g07580	dirigent, putative, expressed	Os12g0174700	Plant disease resistance response protein family protein.	Disease resistance protein family protein.	Signaling
LOC_Os12g07610	MYB family transcription factor	Os12g0175000		MYB family transcription factor	Signaling
LOC_Os12g07640	MYB family transcription factor	Os12g0175400		MYB family transcription factor	Signaling
LOC_Os12g07820	OsAPx6 - Stromal Ascorbate Peroxidase encoding gene 5,8, expressed	Os12g0178100	Thylakoid-bound ascorbate peroxidase (EC 1.11.1.11) (Fragment).	Ascorbate peroxidase	Scavenging
LOC_Os12g07830	OsAPx5 - Stromal Ascorbate Peroxidase encoding gene 5,8	Os12g0178200	Thylakoid-bound ascorbate peroxidase (EC 1.11.1.11) (Fragment).	Ascorbate peroxidase	Scavenging
LOC_Os12g08730	thioredoxin M	Os12g0188700		thioredoxin	Scavenging
LOC_Os12g08810	VTC2, putative, expressed	Os12g0190000	VTC2.		Signaling
LOC_Os12g08920	peroxidase precursor, putative, expressed	Os12g0191500	Peroxidase 43 precursor (EC 1.11.1.7) (Atperox P43).	peroxidase	Scavenging
LOC_Os12g09460	peroxidase precursor, putative	Os12g0196300	Peroxidase precursor (EC 1.11.1.7).	peroxidase	Scavenging
LOC_Os12g09739	pollen signalling protein with adenylyl cyclase activity, putative, expressed	Os12g0199100	Disease resistance protein family protein.		Signaling
LOC_Os12g10180	NBS-LRR type disease resistance protein Rps1-k-2, putative, expressed	Os12g0202900	Disease resistance protein family protein.	R gene homologs	Signaling
LOC_Os12g10330	NB-ARC domain containing protein, expressed	Os12g0204600	Disease resistance protein family protein.	R gene homologs	Signaling
LOC_Os12g10340		Os12g0204800	Disease resistance protein family protein.	Disease resistance protein family protein.	Signaling
LOC_Os12g10410	NB-ARC/LRR disease resistance protein, putative, expressed	Os12g0205500	Disease resistance protein family protein.	R gene homologs	Signaling
LOC_Os12g10720	glutathione S-transferase, putative, expressed	Os12g0210200	Glutathione S-transferase GST 18 (EC 2.5.1.18).	glutathione S-transferase	Scavenging
LOC_Os12g10730	glutathione S-transferase, putative, expressed	Os12g0210300	Glutathione S-transferase GST 18 (EC 2.5.1.18).	glutathione S-transferase	Scavenging
LOC_Os12g10870	verticillium wilt disease resistance protein, putative	Os12g0211500	Leucine-rich repeat, plant specific containing protein.		Signaling
LOC_Os12g11680	verticillium wilt disease resistance protein precursor, putative, expressed	Os12g0218500	(No Hit)		Signaling
LOC_Os12g11720	verticillium wilt disease resistance protein precursor, putative	Os12g0218900	(No Hit)		Signaling
LOC_Os12g12010	verticillium wilt disease resistance protein precursor, putative	Os12g0221700	(No Hit)		Signaling
LOC_Os12g12120	verticillium wilt disease resistance protein precursor, putative, expressed	Os12g0222800	(No Hit)		Signaling
LOC_Os12g12130	verticillium wilt disease resistance protein, putative, expressed	Os12g0222900	Leucine-rich repeat, typical subtype containing protein.		Signaling
LOC_Os12g12300	Zinc finger, PHD-type domain containing protein	Os12g0224500		Zinc finger transcription factor	Signaling
LOC_Os12g12720	jasmonate-induced protein, putative, expressed	Os12g0228700	Beta-glucosidase aggregating factor.		Signaling
LOC_Os12g13550	NBS-LRR disease resistance protein, putative, expressed	Os12g0237900	NBS-LRR disease resistance protein homologue (Fragment).	R gene homologs	Signaling
LOC_Os12g13570	MYB family transcription factor	Os12g0238000		MYB family transcription factor	Signaling
LOC_Os12g13640	glycosyltransferase, putative, expressed	Os12g0238900	HGA6.	glycosyltransferase protein	Signaling
LOC_Os12g14330	disease resistance protein RPM1, putative, expressed	Os12g0246700	Disease resistance protein family protein.	Disease resistance protein family protein.	Signaling
LOC_Os12g16200	glutathione synthetase, chloroplast precursor, putative, expressed	Os12g0263000	Glutathione synthetase.	Glutathione synthetase.	Scavenging
LOC_Os12g16690	Zinc finger, RING/FYVE/PHD-type domain containing protein	Os12g0267900		Zinc finger transcription factor	Signaling
LOC_Os12g17090	stripe rust resistance protein Yr10, putative, expressed	Os12g0270300	Disease resistance protein family protein.	Disease resistance protein family protein.	Signaling
LOC_Os12g17430	NBS-LRR disease resistance protein, putative, expressed	Os12g0273000	Disease resistance protein family protein.	R gene homologs	Signaling
LOC_Os12g17490	stripe rust resistance protein Yr10, putative, expressed	Os12g0273300	Disease resistance protein family protein.	Disease resistance protein family protein.	Signaling
LOC_Os12g17880	Zinc finger, RING/FYVE/PHD-type domain containing protein	Os12g0277000		Zinc finger transcription factor	Signaling
LOC_Os12g18220	thioredoxin family	Os12g0280050		thioredoxin	Scavenging
LOC_Os12g18374	NB-ARC domain containing protein, expressed	Os12g0281600	Disease resistance protein family protein.	R gene homologs	Signaling
LOC_Os12g22970	expressed protein
LOC_Os12g24490	Zinc finger, RING/FYVE/PHD-type domain containing protein	Os12g0432600		Zinc finger transcription factor	Signaling
LOC_Os12g24530	Zinc finger, RING/FYVE/PHD-type domain containing protein	No Hit		Zinc finger transcription factor	Signaling
LOC_Os12g24540	Zinc finger, RING/FYVE/PHD-type domain containing protein	Os12g0433133		Zinc finger transcription factor	Signaling
LOC_Os12g24800	9-cis-epoxycarotenoid dioxygenase 1, chloroplast precursor, putative, expressed	Os12g0435200	Zeaxanthin cleavage oxygenase.		Scavenging
LOC_Os12g25170	NB-ARC domain containing disease resistance protein, putative, expressed	Os12g0438300	Disease resistance protein family protein.	R gene homologs	Signaling
LOC_Os12g26290	alpha-DOX2, putative, expressed	Os12g0448900	Animal haem peroxidase family protein.		Signaling
LOC_Os12g28100	NBS-LRR disease resistance protein, putative, expressed	Os12g0467300	Hypothetical protein.	R gene homologs	Signaling
LOC_Os12g28250	disease resistance protein RPM1, putative, expressed	Os12g0468300	Disease resistance protein family protein.	Disease resistance protein family protein.	Signaling
LOC_Os12g29290	disease resistance protein RGA3, putative, expressed	Os12g0477100	Disease resistance protein family protein.	Disease resistance protein family protein.	Signaling
LOC_Os12g29560	Zinc finger, DHHC-type domain containing protein	Os12g0480000		Zinc finger transcription factor	Signaling
LOC_Os12g29690	NBS-LRR disease resistance protein, putative	Os12g0481400	NBS-LRR disease resistance protein homologue (Fragment).	R gene homologs	Signaling
LOC_Os12g29740	expressed protein
LOC_Os12g29760	oxidoreductase, aldo/keto reductase family protein, putative, expressed	Os12g0482700	Aldo/keto reductase family protein.	oxidoreductase	Scavenging
LOC_Os12g30070	disease resistance protein RPM1, putative	Os12g0485900	Disease resistance protein family protein.	Disease resistance protein family protein.	Signaling
LOC_Os12g30590	disease resistance protein RGA2, putative, expressed	Os12g0489800	NBS-LRR protein (Fragment).	Disease resistance protein family protein.	Signaling
LOC_Os12g31160	MLA10, putative, expressed	Os12g0495600	Disease resistance protein family protein.	R gene homologs	signaling
LOC_Os12g31620	disease resistance protein RPM1, putative, expressed	Os12g0500500	Disease resistance protein family protein.	Disease resistance protein family protein.	Signaling
LOC_Os12g32590	NB-ARC domain containing protein, expressed	Os12g0510500	Disease resistance protein family protein.	R gene homologs	Signaling
LOC_Os12g32660	NB-ARC domain containing protein, expressed	Os12g0511400	Disease resistance protein family protein.	R gene homologs	Signaling
LOC_Os12g32790	disease resistance RPP13-like protein 1, putative, expressed	Os12g0512400	Hypothetical protein.	Disease resistance protein family protein.	Signaling
LOC_Os12g33160	RGH1A, putative, expressed	Os12g0516300	Disease resistance protein family protein.	Disease resistance protein family protein.	Signaling
LOC_Os12g33610	phenylalanine ammonia-lyase, putative, expressed	Os12g0520200	Phenylalanine ammonia-lyase (EC 4.3.1.5) (Fragment).	phenylalanine ammonia-lyase	signaling
LOC_Os12g33922	NADH-ubiquinone oxidoreductase chain3	No Hit		NADH-ubiquinone oxidoreductase	Scavenging
LOC_Os12g34014	NADH-ubiquinone oxidoreductase chain6	No Hit		NADH-ubiquinone oxidoreductase	Scavenging
LOC_Os12g34058	NADH-ubiquinone oxidoreductase chain3	No Hit		NADH-ubiquinone oxidoreductase	Scavenging
LOC_Os12g34094	NADH-ubiquinone oxidoreductase chain4	No Hit		NADH-ubiquinone oxidoreductase	Scavenging
LOC_Os12g34330	Zinc finger, RING/FYVE/PHD-type domain containing protein	Os12g0527800		Zinc finger transcription factor	Signaling
LOC_Os12g34380	glutathione synthetase, chloroplast precursor, putative, expressed	Os12g0528400	Glutathione synthetase GSHS1.	Glutathione synthetase.	Scavenging
LOC_Os12g34524	peroxidase precursor, putative, expressed	Os12g0530100	Cationic peroxidase isozyme 40K precursor.	peroxidase	Scavenging
LOC_Os12g35610	respiratory burst oxidase, putative, expressed	Os12g0541300	Respiratory burst oxidase homolog.	respiratory burst oxidase	Signaling
LOC_Os12g36690	mla1, putative, expressed	Os12g0552900	Disease resistance protein family protein.	R gene homologs	signaling
LOC_Os12g36830	pathogenesis-related Bet v I family protein, putative, expressed	Os12g0555000	Bet v I allergen family protein.		Signaling
LOC_Os12g36840	pathogenesis-related Bet v I family protein, putative, expressed	Os12g0555100	(No Hit)		Signaling
LOC_Os12g36850	pathogenesis-related Bet v I family protein, putative, expressed	Os12g0555200	Probenazole-inducible protein PBZ1.		Signaling
LOC_Os12g36860	pathogenesis-related protein 10, putative, expressed	Os12g0555300	Probenazole-inducible protein PBZ1.		Signaling
LOC_Os12g36880	pathogenesis-related Bet v I family protein, putative, expressed	Os12g0555500	Probenazole-inducible protein PBZ1.		Signaling
LOC_Os12g37560	PLC	Os12g0562400		Phospholipase	Signaling
LOC_Os12g37690	MYB family transcription factor	Os12g0564100		MYB family transcription factor	Signaling
LOC_Os12g37720	Zinc finger, CCHC-type domain containing protein	Os12g0564600		Zinc finger transcription factor	Signaling
LOC_Os12g37740	resistance protein LR10, putative, expressed	Os12g0564800	Disease resistance protein family protein.	Disease resistance protein family protein.	Signaling
LOC_Os12g37760	RGH1A, putative, expressed	Os12g0565100	Disease resistance protein family protein.	Disease resistance protein family protein.	Signaling
LOC_Os12g37770	RGH1A, putative, expressed	Os12g0565200	Disease resistance protein family protein.	Disease resistance protein family protein.	Signaling
LOC_Os12g37830	Zinc finger, TTF-type domain containing protein	Os12g0565800		Zinc finger transcription factor	Signaling
LOC_Os12g37970	MYB family transcription factor	Os12g0567300		MYB family transcription factor	Signaling
LOC_Os12g38120	thaumatin family domain containing protein, expressed	Os12g0568900	Thaumatin, pathogenesis-related family protein.		Signaling
LOC_Os12g38150	osmotin, putative, expressed	Os12g0569300	Thaumatin, pathogenesis-related family protein.	Osmotin	Signaling
LOC_Os12g38170	osmotin, putative, expressed	Os12g0569500	Thaumatin, pathogenesis-related family protein.	Osmotin	Signaling
LOC_Os12g38940	Zinc finger, C2H2-type domain containing protein	Os12g0578600		Zinc finger transcription factor	Signaling
LOC_Os12g39400	Zinc finger, C2H2-type domain containing protein	Os12g0583700		Zinc finger transcription factor	Signaling
LOC_Os12g39620	disease resistance protein, putative, expressed	Os12g0586000	Disease resistance protein ADR1 (Activated disease resistance protein 1).	Disease resistance protein family protein.	Signaling
LOC_Os12g39640	MYB family transcription factor	Os12g0586300		MYB family transcription factor	Signaling
LOC_Os12g40190	G-protein alpha subunit, putative, expressed	Os12g0593000	Extra-large G-protein.	G-protein alpha subunit	Signaling
LOC_Os12g40490	Zinc finger, LIM-type domain containing protein	Os12g0596800		Zinc finger transcription factor	Signaling
LOC_Os12g41800	VTC2, putative, expressed	Os12g0612100	Hypothetical protein.		Signaling
LOC_Os12g42090	methyltransferase domain containing protein, putative, expressed	Os12g0615400	37 kDa inner envelope membrane protein, chloroplast precursor (E37).		Signaling
LOC_Os12g42280	9-cis-epoxycarotenoid dioxygenase 1, chloroplast precursor, putative, expressed	Os12g0617400	Viviparous-14.		Scavenging
LOC_Os12g42876	5-methyltetrahydropteroyltriglutamate--homocysteine methyltransferase, putative, expressed	Os12g0623900	Ethylene-responsive methionine synthase (Fragment).		Signaling
LOC_Os12g42884	5-methyltetrahydropteroyltriglutamate--homocysteine methyltransferase, putative, expressed	Os12g0624000	Ethylene-responsive methionine synthase (Fragment).		Signaling
LOC_Os12g43130	phytoene synthase, chloroplast precursor, putative, expressed	Os12g0626400	Squalene/phytoene synthase family protein.		Signaling
LOC_Os12g43560	Zinc finger, C6HC-type domain containing protein	Os12g0631200		Zinc finger transcription factor	Signaling
LOC_Os12g43700	SCP-like extracellular protein, expressed	Os12g0633400	Pathogenesis-related protein PR-1 precursor.		Signaling
LOC_Os12g43930	Zinc finger, RING/FYVE/PHD-type domain containing protein	Os12g0636000		Zinc finger transcription factor	Signaling

## Sheet: S3.1. MA1 Shoots 
Supplementary Table S3.1 - Shoots samples combined meta-analysis MA.1
MSU_LOCUS	Fisher	roP 50	REM	Gene Selector	Shared by	ROS-related
LOC_Os02g38240	0	0	0.01	21	4
LOC_Os09g10750	0	0	0.01	100	4
LOC_Os02g22100	0	0	0.01	20	4
LOC_Os03g48030	0	0	0.01	71	4
LOC_Os06g40500	0	0	0.01	90	4	yes
LOC_Os01g02080	0	0	0.01	49	4
LOC_Os03g56950	0	0	0.01	4	4
LOC_Os01g22980	0	0	0.01	32	4
LOC_Os02g15750	0	0	0.01	61	4
LOC_Os01g27140	0	0	0.01	52	4
LOC_Os08g29370	0	0.01	0.01	26	4
LOC_Os09g36240	0	0	0.01	45	4
LOC_Os10g01044	0	0.01	0.01	46	4
LOC_Os04g52260	0	0	0.01	78	4
LOC_Os05g41190	0	0.01	0.01	84	4
LOC_Os06g46930	0	0	0.01	92	4
LOC_Os08g36480	0	0	0.01	99	4
LOC_Os07g47700	0	0	0.01	96	4
LOC_Os01g65260	0	0.01	0.01	56	4
LOC_Os03g01020	0	0	0.01	34	4
LOC_Os04g50110	0	0	0.02	76	4
LOC_Os02g45460	0	0	0.02	12	4
LOC_Os06g28950	0.01	0.12	0.02	89	3
LOC_Os03g21900	0	0.01	0.03	67	4
LOC_Os01g54540	0	0	0.03	55	4
LOC_Os03g39760	0	0	0.04	68	4
LOC_Os11g05290	0	0	0.04	47	4
LOC_Os04g47020	0	0	0.05	75	4
LOC_Os03g46060	0	0	0.05	13	3
LOC_Os02g57670	0	0.02	0.06	64	3
LOC_Os01g68480	0	0.01	0.06	57	3	yes
LOC_Os03g52130	0	0	0.06	72	3
LOC_Os06g04920	0	0	0.06	23	3
LOC_Os01g72800	0	0	0.07	58	3
LOC_Os08g38170	0	0	0.07	17	3
LOC_Os03g03600	0	0	0.08	2	3
LOC_Os07g49310	0	0	0.08	16	3
LOC_Os06g05930	0	0	0.09	85	3
LOC_Os04g41900	0.01	0	0.1	39	3
LOC_Os06g40640	0	0	0.1	91	3
LOC_Os01g02150	0	0.03	0.11	50	3
LOC_Os06g11490	0	0.03	0.11	8	3
LOC_Os04g54800	0	0	0.11	5	3
LOC_Os08g17390	0.02	0.05	0.12	9	3	yes
LOC_Os06g03800	0	0.01	0.12	41	3	yes
LOC_Os03g14040	0	0	0.13	65	3
LOC_Os09g30410	0	0	0.13	28	3
LOC_Os02g15810	0.01	0	0.13	33	3
LOC_Os03g39830	0	0	0.14	69	3
LOC_Os08g01770	0	0.03	0.16	97	3
LOC_Os04g36800	0	0	0.16	74	3
LOC_Os03g41510	0	0	0.17	70	3
LOC_Os06g46500	0	0.01	0.17	24	3
LOC_Os01g48500	0	0	0.17	54	3
LOC_Os01g14670	0.01	0.29	0.18	1	2	yes
LOC_Os08g37940	0	0	0.18	10	3
LOC_Os07g38300	0	0	0.19	94	3
LOC_Os07g48770	0	0.08	0.19	25	2
LOC_Os07g38130	0	0	0.19	43	3
LOC_Os03g48040	0	0	0.2	38	3
LOC_Os05g07060	0	0.03	0.21	83	3
LOC_Os05g01530	0	0	0.21	82	3
LOC_Os03g41060	0	0	0.22	37	3
LOC_Os06g20320	0	0	0.22	87	3
LOC_Os04g57560	0	0	0.22	81	3
LOC_Os02g09940	0	0	0.25	60	3	yes
LOC_Os01g42520	0	0	0.27	53	3
LOC_Os02g51020	0	0	0.28	62	3
LOC_Os02g18410	0	0	0.31	11	3
LOC_Os05g31140	0	0	0.31	7	3
LOC_Os03g25440	0	0	0.31	36	3
LOC_Os05g46480	0	0	0.35	15	3
LOC_Os06g22690	0	0	0.36	88	3
LOC_Os04g55230	0	0	0.36	80	3
LOC_Os12g12880	0	0	0.39	30	3
LOC_Os03g19780	0.03	0.04	0.39	66	3
LOC_Os08g44360	0	0	0.39	18	3
LOC_Os03g04220	0	0	0.45	3	3	yes
LOC_Os05g02300	0	0	0.47	22	3
LOC_Os01g17240	0	0	0.48	51	3
LOC_Os04g52100	0	0	0.5	77	3
LOC_Os07g46460	0	0.01	0.53	95	3
LOC_Os10g32980	0	0	0.53	29	3
LOC_Os09g31430	0	0	0.54	44	3
LOC_Os05g12400	0.01	0.01	0.55	14	3
LOC_Os06g15620	0	0.01	0.57	86	3
LOC_Os02g53860	0.01	0.11	0.66	63	2
LOC_Os04g54320	0	0	0.68	79	3
LOC_Os01g17470	0	0.02	0.68	19	3
LOC_Os04g49410	0	0.01	0.69	40	3
LOC_Os01g14850	0	0.01	0.75	31	3
LOC_Os07g33660	0	0	0.75	93	3
LOC_Os06g48160	0	0	0.76	42	3
LOC_Os03g06670	0.01	0.04	0.78	35	3
LOC_Os05g12640	0	0.03	0.8	6	3
LOC_Os04g32560	0	0	0.81	73	3
LOC_Os08g39330	0.01	0.02	0.83	27	3
LOC_Os12g38140	0	0.01	0.92	48	3
LOC_Os02g09490	0	0	0.96	59	3
LOC_Os08g14000	0.01	0.05	0.99	98	2
LOC_Os06g51060	0	0	0.01	632	3
LOC_Os08g09200	0	0	0.01	711	3
LOC_Os10g30790	0	0	0.01	790	3
LOC_Os01g61120	0	0	0.01	171	3
LOC_Os05g24550	0	0	0.01	538	3
LOC_Os02g36570	0	0	0.01	251	3
LOC_Os03g14050	0	0	0.01	354	3
LOC_Os02g34600	0	0	0.01	245	3
LOC_Os11g30760	0	0	0.01	830	3
LOC_Os05g33280	0	0	0.01	545	3
LOC_Os04g56520	0	0	0.01	501	3
LOC_Os10g42610	0	0	0.01	6230	3
LOC_Os05g04630	0	0	0.01	517	3
LOC_Os03g42320	0	0	0.01	395	3
LOC_Os04g02870	0	0	0.01	445	3
LOC_Os03g38590	0	0	0.01	391	3
LOC_Os07g37240	0	0	0.01	662	3
LOC_Os06g34070	0	0	0.01	605	3
LOC_Os02g17390	0	0	0.01	225	3
LOC_Os02g51350	0	0	0.01	294	3
LOC_Os01g62370	0	0	0.01	174	3
LOC_Os05g42230	0	0	0.01	559	3
LOC_Os05g27010	0	0	0.01	539	3
LOC_Os04g44550	0	0	0.01	5639	3
LOC_Os06g44910	0	0	0.01	622	3
LOC_Os05g33730	0	0	0.01	546	3
LOC_Os10g10180	0	0	0.01	781	3
LOC_Os03g49500	0	0	0.01	400	3	yes
LOC_Os06g04460	0	0	0.01	5825	3
LOC_Os03g12350	0	0	0.01	345	3
LOC_Os01g53020	0	0	0.01	159	3
LOC_Os06g02240	0	0	0.01	577	3
LOC_Os10g22460	0	0	0.01	785	3
LOC_Os01g58890	0	0	0.01	168	3
LOC_Os02g44690	0	0	0.01	269	3
LOC_Os05g06490	0.01	0	0.01	523	3
LOC_Os05g22614	0	0	0.01	532	3
LOC_Os12g38640	0	0	0.01	870	3
LOC_Os01g67720	0	0	0.01	178	3
LOC_Os08g08110	0	0	0.01	710	3
LOC_Os08g04440	0	0	0.01	704	3
LOC_Os01g70980	0	0	0.01	187	3
LOC_Os12g07670	0.01	0	0.01	852	3
LOC_Os03g58150	0	0	0.01	417	3
LOC_Os05g29974	0	0	0.01	541	3
LOC_Os07g31460	0	0.01	0.01	654	3
LOC_Os12g40570	0.01	0.01	0.01	872	3
LOC_Os03g59760	0.01	0.01	0.01	425	3	yes
LOC_Os01g70090	0.01	0.01	0.01	185	3
LOC_Os07g34589	0	0.01	0.01	657	3
LOC_Os02g27950	0	0.01	0.01	237	3
LOC_Os04g51780	0	0.01	0.01	491	3
LOC_Os04g36620	0	0.01	0.01	459	3
LOC_Os03g17860	0.01	0.01	0.01	366	3
LOC_Os05g36190	0	0.01	0.01	555	3
LOC_Os07g39780	0	0.01	0.01	670	3
LOC_Os03g03990	0	0.01	0.01	324	3
LOC_Os11g10480	0	0.01	0.01	820	3
LOC_Os02g48290	0.01	0.01	0.01	278	3	yes
LOC_Os09g33986	0.01	0.01	0.01	772	3
LOC_Os12g41220	0	0.01	0.01	874	3
LOC_Os06g09850	0	0.01	0.01	594	3
LOC_Os01g31680	0	0.01	0.01	138	3
LOC_Os08g42050	0.01	0.01	0.01	741	3
LOC_Os01g55540	0	0.02	0.01	163	3
LOC_Os03g16400	0	0.02	0.01	359	3
LOC_Os03g61630	0	0.02	0.01	434	3
LOC_Os04g58190	0	0.02	0.01	5693	3	yes
LOC_Os12g16720	0	0.02	0.01	856	3
LOC_Os05g30800	0.01	0.02	0.01	542	3
LOC_Os12g05110	0	0.02	0.01	845	3
LOC_Os06g43590	0	0.02	0.01	616	3
LOC_Os05g04150	0	0.03	0.01	515	3
LOC_Os06g21560	0.01	0.03	0.01	599	3
LOC_Os01g50770	0.01	0.03	0.01	153	3
LOC_Os04g57220	0	0.03	0.01	504	3
LOC_Os07g42800	0.06	0.04	0.01	3379	2
LOC_Os04g35290	0.01	0.04	0.01	458	3
LOC_Os04g57790	0.02	0.04	0.01	5691	3
LOC_Os10g42630	0.01	0.04	0.01	807	3
LOC_Os02g16550	0.09	0.04	0.01	1488	2
LOC_Os08g43470	0.01	0.04	0.01	744	3
LOC_Os01g49026	0.01	0.04	0.01	151	3
LOC_Os05g07640	0.05	0.05	0.01	2666	2
LOC_Os02g50210	0.01	0.05	0.01	286	3
LOC_Os02g08370	0.05	0.05	0.01	1443	2
LOC_Os03g29180	0.06	0.07	0.01	4444	1
LOC_Os09g32800	0.04	0.08	0.01	3805	2
LOC_Os04g40190	0.03	0.08	0.01	2442	2
LOC_Os12g42730	0.13	0.15	0.01	4747	1
LOC_Os04g32580	0.04	0.17	0.01	5602	2
LOC_Os05g14270	0	0	0.01	5725	3
LOC_Os03g61570	0.01	0.02	0.01	432	3
LOC_Os11g47600	0	0	0.01	6277	3
LOC_Os04g31030	0	0	0.01	449	3
LOC_Os05g39990	0	0	0.01	557	3
LOC_Os07g46340	0	0	0.01	682	3
LOC_Os10g37430	0	0	0.01	6210	3
LOC_Os07g37250	0	0	0.01	663	3
LOC_Os01g25484	0	0	0.01	136	3
LOC_Os03g52390	0	0	0.01	5527	3
LOC_Os04g59610	0	0	0.01	509	3
LOC_Os03g31290	0	0	0.01	387	3
LOC_Os05g50710	0	0	0.01	571	3
LOC_Os08g31970	0	0	0.01	729	3
LOC_Os01g67120	0	0	0.01	177	3
LOC_Os09g12290	0	0	0.01	761	3
LOC_Os01g53810	0	0	0.01	5155	3
LOC_Os01g52640	0	0	0.01	158	3
LOC_Os06g06190	0	0	0.01	586	3
LOC_Os03g43890	0	0	0.01	397	3
LOC_Os01g23740	0	0	0.01	134	3
LOC_Os08g44320	0	0	0.01	745	3
LOC_Os01g24070	0	0	0.01	135	3	yes
LOC_Os04g38410	0	0	0.01	464	3
LOC_Os05g06440	0	0	0.01	522	3
LOC_Os01g18850	0	0	0.01	128	3
LOC_Os01g69920	0	0	0.01	184	3
LOC_Os04g50204	0	0	0.01	489	3
LOC_Os10g10170	0	0	0.01	780	3
LOC_Os05g06500	0	0	0.01	524	3
LOC_Os08g09250	0	0.01	0.01	712	3
LOC_Os10g35690	0.01	0.01	0.01	794	3
LOC_Os05g34540	0	0.01	0.01	549	3
LOC_Os07g40250	0	0.01	0.01	5988	3
LOC_Os03g08280	0	0.01	0.01	334	3
LOC_Os04g36810	0	0.01	0.01	461	3
LOC_Os02g42320	0	0.01	0.01	260	3
LOC_Os06g43210	0	0.01	0.01	614	3
LOC_Os01g11570	0	0.01	0.01	117	3
LOC_Os01g07950	0	0.02	0.01	114	3
LOC_Os09g21340	0.02	0.02	0.01	763	3	yes
LOC_Os07g25420	0	0.02	0.01	649	3
LOC_Os12g29670	0.02	0.02	0.01	6303	3
LOC_Os08g38410	0.04	0.02	0.01	6068	3
LOC_Os07g34610	0.01	0.03	0.01	658	3
LOC_Os01g59600	0.01	0.03	0.01	169	3
LOC_Os01g71000	0.02	0.03	0.01	188	3
LOC_Os05g35710	0.05	0.04	0.01	553	3
LOC_Os10g42420	0.03	0.04	0.01	805	3
LOC_Os12g44140	0.02	0.05	0.01	877	3
LOC_Os01g40610	0.02	0.05	0.01	143	3
LOC_Os04g51950	0.07	0.07	0.01	5667	1
LOC_Os01g26020	0.03	0.09	0.01	5088	2
LOC_Os02g37600	0	0	0.01	5310	3
LOC_Os09g07350	0	0	0.01	756	3
LOC_Os01g13540	0	0	0.01	120	3
LOC_Os01g17170	0	0	0.01	126	3
LOC_Os06g49480	0	0	0.01	630	3
LOC_Os03g50040	0.01	0.02	0.01	402	3
LOC_Os04g44910	0	0	0.01	478	3
LOC_Os08g10600	0	0	0.01	713	3
LOC_Os07g06680	0	0	0.01	640	3
LOC_Os03g19580	0	0	0.01	374	3
LOC_Os03g56670	0	0	0.01	413	3
LOC_Os02g52420	0	0.01	0.01	301	3
LOC_Os12g25180	0	0	0.01	861	3
LOC_Os08g19140	0	0	0.01	719	3
LOC_Os07g49270	0.01	0.02	0.01	6017	3
LOC_Os02g05770	0.04	0.02	0.01	208	3
LOC_Os05g34270	0	0	0.01	548	3
LOC_Os03g60700	0.03	0.02	0.01	5561	3
LOC_Os03g63420	0	0	0.01	439	3
LOC_Os01g32800	0.02	0.07	0.01	1056	2
LOC_Os01g69080	0	0	0.01	182	3
LOC_Os04g52504	0	0	0.01	494	3
LOC_Os01g69100	0	0	0.01	183	3
LOC_Os10g35840	0	0	0.01	795	3
LOC_Os03g41080	0	0	0.01	394	3
LOC_Os01g63060	0	0	0.01	5186	3	yes
LOC_Os02g38080	0.02	0	0.01	255	3
LOC_Os03g08000	0.02	0.03	0.01	333	3	yes
LOC_Os08g31810	0.02	0.04	0.01	728	3
LOC_Os04g42020	0	0	0.01	470	3
LOC_Os09g34100	0	0	0.01	773	3
LOC_Os07g06500	0	0	0.01	5934	3
LOC_Os06g23290	0	0	0.01	601	3
LOC_Os02g26984	0	0.01	0.01	234	3
LOC_Os07g39680	0.02	0.01	0.01	669	3
LOC_Os02g49800	0	0.01	0.01	284	3
LOC_Os02g23890	0.01	0.02	0.01	232	3
LOC_Os03g13760	0.01	0.02	0.01	352	3
LOC_Os01g21440	0	0.02	0.01	133	3
LOC_Os08g36980	0	0.03	0.01	735	3
LOC_Os02g02520	0	0.03	0.01	195	3
LOC_Os07g07020	0.01	0.04	0.01	5937	3
LOC_Os02g18480	0.04	0.04	0.01	227	3
LOC_Os06g05890	0.01	0.04	0.01	584	3	yes
LOC_Os06g44374	0.05	0.05	0.01	620	3
LOC_Os08g44930	0.03	0.06	0.01	3684	2
LOC_Os02g57020	0	0	0.01	310	3
LOC_Os04g33660	0	0	0.01	456	3	yes
LOC_Os11g16550	0	0	0.01	825	3
LOC_Os03g12460	0	0.02	0.01	346	3
LOC_Os01g03090	0.02	0.14	0.01	892	2
LOC_Os01g03760	0	0	0.01	108	3
LOC_Os06g49520	0	0	0.01	5915	3
LOC_Os12g42430	0	0	0.01	876	3
LOC_Os01g47690	0	0.01	0.01	148	3
LOC_Os02g52940	0	0.01	0.01	303	3
LOC_Os04g33300	0	0.01	0.01	455	3
LOC_Os02g52250	0.01	0.02	0.01	299	3
LOC_Os10g35940	0	0.02	0.01	797	3
LOC_Os09g34140	0	0	0.01	774	3
LOC_Os03g51080	0	0	0.01	407	3
LOC_Os06g06780	0	0	0.01	588	3
LOC_Os01g07090	0	0	0.01	113	3
LOC_Os01g51840	0	0	0.01	157	3
LOC_Os03g20520	0.01	0	0.01	376	3
LOC_Os07g36080	0	0.01	0.01	659	3
LOC_Os02g46520	0.04	0.07	0.01	5336	2
LOC_Os03g11250	0.01	0.09	0.01	1905	2
LOC_Os01g55100	0	0.01	0.01	162	3
LOC_Os12g41810	0	0	0.01	875	3
LOC_Os05g22730	0	0	0.01	533	3
LOC_Os03g21720	0	0	0.01	379	3
LOC_Os04g56939	0	0	0.01	503	3
LOC_Os03g59390	0	0	0.01	423	3
LOC_Os06g05950	0	0.01	0.01	585	3
LOC_Os01g73580	0	0.01	0.01	5224	3
LOC_Os05g03780	0.02	0.03	0.01	513	3
LOC_Os03g06630	0	0	0.01	331	3	yes
LOC_Os02g32520	0	0	0.01	242	3
LOC_Os12g05650	0	0	0.01	848	3
LOC_Os03g13010	0	0	0.01	348	3	yes
LOC_Os05g46720	0	0	0.01	564	3
LOC_Os01g56300	0	0	0.01	165	3
LOC_Os05g41480	0	0	0.01	558	3
LOC_Os05g48270	0	0	0.01	566	3
LOC_Os02g11030	0	0	0.01	218	3
LOC_Os02g50350	0	0	0.01	287	3
LOC_Os06g21590	0	0	0.01	600	3
LOC_Os05g11090	0	0	0.01	527	3	yes
LOC_Os12g36910	0	0	0.01	6311	3
LOC_Os08g37280	0.01	0	0.01	737	3
LOC_Os02g49610	0	0	0.01	281	3
LOC_Os08g14580	0	0	0.01	715	3
LOC_Os05g05590	0.01	0.01	0.01	518	3
LOC_Os08g44680	0	0.02	0.01	749	3
LOC_Os02g07790	0.01	0.02	0.01	215	3
LOC_Os09g31970	0	0.02	0.01	767	3
LOC_Os04g54440	0.01	0.02	0.01	495	3
LOC_Os01g69220	0	0.02	0.01	5206	3
LOC_Os05g38330	0.03	0.04	0.01	5768	3
LOC_Os08g03290	0	0.04	0.01	701	3
LOC_Os11g37890	0.03	0.08	0.01	4118	2	yes
LOC_Os06g42430	0.02	0.1	0.01	5891	2
LOC_Os07g15490	0.05	0.11	0.01	5955	1
LOC_Os02g38020	0	0	0.01	254	3
LOC_Os11g33270	0	0	0.01	6265	3
LOC_Os12g17320	0	0	0.01	857	3
LOC_Os05g43310	0	0	0.01	562	3
LOC_Os11g41600	0	0	0.01	840	3
LOC_Os05g05700	0	0	0.01	519	3
LOC_Os03g61620	0	0	0.01	433	3
LOC_Os12g05550	0	0	0.01	847	3
LOC_Os07g28610	0	0.01	0.01	650	3
LOC_Os06g07630	0.01	0.01	0.01	590	3
LOC_Os09g07380	0.01	0.01	0.01	757	3
LOC_Os11g04980	0.01	0.01	0.01	812	3
LOC_Os10g22950	0.01	0.01	0.01	786	3
LOC_Os02g51770	0	0.02	0.01	298	3
LOC_Os06g49160	0	0.02	0.01	627	3
LOC_Os06g09330	0.04	0.04	0.01	592	3
LOC_Os10g11810	0.07	0.06	0.01	4708	1
LOC_Os12g39970	0.06	0.12	0.01	4744	1
LOC_Os01g20120	0.01	0	0.01	5080	3
LOC_Os08g01270	0	0	0.01	696	3
LOC_Os02g27220	0	0	0.01	236	3
LOC_Os07g32620	0	0	0.01	655	3
LOC_Os11g13890	0	0	0.01	823	3
LOC_Os05g23260	0.01	0.02	0.01	534	3
LOC_Os09g02284	0.11	0.28	0.01	4681	1
LOC_Os06g49110	0	0	0.01	626	3
LOC_Os02g51670	0	0	0.01	296	3	yes
LOC_Os03g18370	0	0	0.01	369	3
LOC_Os02g54160	0	0	0.01	305	3
LOC_Os11g31640	0	0	0.01	831	3
LOC_Os03g10190	0	0	0.01	338	3
LOC_Os11g34270	0	0	0.01	833	3
LOC_Os04g37480	0	0	0.01	462	3
LOC_Os04g31690	0.02	0.01	0.01	451	3
LOC_Os04g05030	0	0.01	0.01	447	3
LOC_Os06g09370	0.01	0.01	0.01	593	3
LOC_Os02g49680	0	0	0.01	282	3
LOC_Os03g29730	0	0	0.01	5482	3
LOC_Os03g27040	0	0	0.01	385	3
LOC_Os09g32220	0.01	0.02	0.01	768	3
LOC_Os03g54760	0	0	0.01	411	3
LOC_Os02g42230	0.01	0.02	0.01	5323	3
LOC_Os02g27060	0	0	0.01	235	3
LOC_Os04g52370	0	0	0.01	493	3
LOC_Os02g47800	0	0.02	0.01	276	3	yes
LOC_Os07g23720	0.03	0.02	0.01	5966	3
LOC_Os08g23180	0	0	0.01	721	3
LOC_Os02g09250	0	0.01	0.01	5249	3
LOC_Os07g37550	0	0	0.01	664	3
LOC_Os07g46510	0	0	0.01	6003	3
LOC_Os10g35850	0	0	0.01	796	3
LOC_Os03g62870	0.01	0.02	0.01	5569	3
LOC_Os02g37940	0.02	0.16	0.01	1582	2
LOC_Os03g50270	0	0.03	0.01	404	3
LOC_Os03g22370	0	0	0.01	381	3
LOC_Os02g10650	0	0.01	0.01	5257	3	yes
LOC_Os04g44650	0	0.01	0.01	476	3	yes
LOC_Os02g10350	0	0.01	0.01	217	3
LOC_Os05g33840	0	0	0.01	547	3
LOC_Os05g49370	0	0	0.01	567	3
LOC_Os07g38150	0	0	0.01	666	3
LOC_Os04g02050	0	0	0.01	444	3
LOC_Os01g01390	0	0.01	0.01	105	3
LOC_Os07g33630	0.01	0.01	0.01	656	3
LOC_Os12g31490	0.01	0.02	0.01	6304	3
LOC_Os02g47020	0	0	0.01	275	3
LOC_Os02g50840	0.01	0	0.01	290	3
LOC_Os02g40820	0.01	0	0.01	5320	3
LOC_Os01g50310	0	0	0.01	152	3
LOC_Os01g05080	0	0	0.01	110	3
LOC_Os05g07130	0	0.01	0.01	526	3
LOC_Os06g44610	0	0	0.01	621	3
LOC_Os06g12580	0	0	0.01	598	3
LOC_Os11g37730	0.01	0.01	0.01	834	3	yes
LOC_Os11g06890	0	0.02	0.01	815	3
LOC_Os01g08830	0.02	0.06	0.01	937	2
LOC_Os02g58020	0.17	0.19	0.01	4409	1
LOC_Os06g06770	0	0.01	0.01	587	3
LOC_Os10g40620	0	0	0.01	802	3
LOC_Os03g14510	0	0.01	0.01	356	3
LOC_Os02g44370	0	0	0.01	267	3
LOC_Os03g20700	0	0	0.01	377	3
LOC_Os11g43900	0	0.01	0.01	842	3
LOC_Os10g32060	0.08	0.21	0.01	6198	1
LOC_Os03g57100	0	0	0.01	415	3
LOC_Os03g29910	0.02	0.05	0.01	2080	2
LOC_Os10g39420	0	0	0.01	801	3
LOC_Os02g57620	0	0.01	0.01	314	3
LOC_Os09g27140	0.03	0.05	0.01	6126	2
LOC_Os10g42724	0	0	0.01	809	3
LOC_Os04g51792	0	0.01	0.01	492	3
LOC_Os08g45220	0.01	0.03	0.01	752	3
LOC_Os04g55180	0	0	0.01	496	3
LOC_Os07g48100	0	0	0.01	692	3
LOC_Os06g05630	0.01	0.03	0.01	583	3
LOC_Os06g11020	0.01	0.03	0.01	5843	3
LOC_Os06g36270	0	0.01	0.01	5878	3
LOC_Os03g11260	0.01	0.03	0.01	339	3	yes
LOC_Os01g42830	0.02	0.06	0.01	5116	2
LOC_Os04g34100	0	0.01	0.01	457	3
LOC_Os03g03460	0	0.01	0.01	321	3
LOC_Os01g61710	0	0.02	0.01	173	3
LOC_Os04g01590	0	0.01	0.01	443	3
LOC_Os04g36062	0	0	0.01	5610	3
LOC_Os02g15870	0	0	0.01	224	3
LOC_Os05g23320	0	0	0.01	5731	3
LOC_Os07g30970	0	0	0.01	653	3
LOC_Os02g06370	0.01	0	0.01	210	3
LOC_Os03g60120	0	0	0.01	426	3	yes
LOC_Os08g42450	0.01	0.01	0.01	742	3
LOC_Os08g02630	0.01	0.01	0.01	700	3
LOC_Os09g29080	0.01	0.02	0.01	6133	3
LOC_Os04g56400	0	0.02	0.01	500	3
LOC_Os06g45430	0.01	0.03	0.01	623	3
LOC_Os07g45194	0.04	0.04	0.01	680	3
LOC_Os03g60950	0.02	0.04	0.01	427	3
LOC_Os06g29020	0.28	0.26	0.01	4586	1
LOC_Os08g37320	0.17	0.34	0.01	4670	1
LOC_Os03g25940	0	0.01	0.01	383	3
LOC_Os06g43130	0	0.04	0.01	613	3
LOC_Os05g04220	0	0	0.01	516	3
LOC_Os04g17050	0.02	0.02	0.01	5588	3	yes
LOC_Os02g35500	0	0	0.01	249	3
LOC_Os07g41330	0	0	0.01	672	3
LOC_Os02g50960	0	0.01	0.01	291	3
LOC_Os02g35130	0	0.01	0.01	247	3
LOC_Os02g51080	0	0	0.01	293	3
LOC_Os04g41340	0	0.01	0.01	469	3
LOC_Os03g52010	0	0	0.01	409	3
LOC_Os12g03070	0	0	0.01	844	3
LOC_Os04g31040	0	0	0.01	450	3	yes
LOC_Os03g02160	0.02	0.02	0.01	317	3	yes
LOC_Os07g43720	0.02	0.04	0.01	678	3
LOC_Os08g43170	0.03	0.06	0.01	3660	2
LOC_Os02g57430	0.01	0.03	0.01	313	3	yes
LOC_Os06g24404	0	0	0.01	604	3
LOC_Os08g42980	0.02	0.05	0.01	3657	2
LOC_Os11g16480	0	0	0.01	6255	3
LOC_Os04g55730	0.01	0.01	0.01	5681	3
LOC_Os03g37130	0	0	0.01	389	3
LOC_Os08g44300	0	0	0.01	6089	3
LOC_Os12g06810	0.01	0.01	0.01	6286	3
LOC_Os03g61930	0.01	0.01	0.01	436	3
LOC_Os12g14110	0.03	0.02	0.01	6296	3
LOC_Os09g33930	0	0.03	0.01	771	3
LOC_Os09g39550	0.02	0.06	0.01	3865	2
LOC_Os03g56610	0	0.01	0.01	5544	3
LOC_Os05g34650	0	0	0.01	550	3
LOC_Os09g38090	0	0.01	0.01	777	3
LOC_Os06g01360	0	0	0.01	5814	3	yes
LOC_Os02g57120	0	0.01	0.01	311	3
LOC_Os05g32630	0	0.01	0.01	543	3
LOC_Os03g07190	0	0	0.01	5413	3
LOC_Os02g03070	0.02	0.02	0.01	199	3
LOC_Os04g43916	0.01	0.02	0.01	474	3
LOC_Os01g70170	0	0	0.01	186	3
LOC_Os05g51160	0	0	0.01	574	3	yes
LOC_Os07g12150	0.01	0.02	0.01	644	3
LOC_Os06g03990	0.01	0.03	0.01	578	3	yes
LOC_Os07g07540	0	0	0.01	642	3
LOC_Os06g45280	0	0.01	0.01	5900	3
LOC_Os12g34850	0.05	0.02	0.01	4224	2
LOC_Os07g40620	0.01	0.02	0.01	671	3
LOC_Os07g05810	0.05	0.03	0.01	3206	2
LOC_Os08g01900	0.03	0.02	0.01	699	3
LOC_Os08g03350	0	0	0.01	702	3
LOC_Os07g49520	0	0	0.01	694	3
LOC_Os06g02130	0	0	0.01	576	3	yes
LOC_Os03g24380	0	0	0.01	382	3	yes
LOC_Os12g08180	0	0.01	0.01	6291	3
LOC_Os06g09290	0.01	0.01	0.01	591	3
LOC_Os06g23440	0	0.02	0.01	603	3
LOC_Os01g47730	0.01	0.02	0.01	149	3
LOC_Os11g28350	0.04	0.05	0.01	4091	2
LOC_Os09g34900	0.01	0.03	0.01	6152	3
LOC_Os03g64020	0	0.01	0.01	442	3
LOC_Os04g52730	0	0	0.01	5672	3
LOC_Os02g13380	0	0	0.01	222	3
LOC_Os12g05260	0	0	0.01	846	3
LOC_Os03g30790	0.01	0.05	0.01	2086	2
LOC_Os01g08270	0	0	0.01	115	3
LOC_Os04g42370	0.01	0.06	0.01	2465	2
LOC_Os04g41160	0	0	0.01	468	3
LOC_Os06g21980	0.02	0.08	0.01	3046	2
LOC_Os07g41900	0.02	0.09	0.01	3370	2
LOC_Os03g08320	0	0	0.01	335	3
LOC_Os02g46260	0	0.03	0.01	272	3
LOC_Os01g16000	0	0	0.01	125	3	yes
LOC_Os06g07200	0	0	0.01	5835	3
LOC_Os02g48560	0	0.02	0.01	279	3
LOC_Os10g21000	0.02	0.01	0.01	784	3
LOC_Os05g23600	0.01	0	0.01	536	3
LOC_Os02g55140	0.02	0.01	0.01	306	3
LOC_Os03g04060	0	0	0.01	325	3
LOC_Os06g46450	0.03	0.02	0.01	5906	3
LOC_Os12g36830	0	0	0.01	6309	3	yes
LOC_Os01g15470	0.01	0.02	0.01	124	3
LOC_Os02g29550	0	0.02	0.01	239	3	yes
LOC_Os03g55720	0	0.01	0.01	412	3
LOC_Os12g05090	0.16	0.06	0.01	4735	1
LOC_Os08g01380	0	0	0.01	697	3	yes
LOC_Os08g39820	0.02	0.02	0.01	6077	3
LOC_Os07g37830	0.01	0.02	0.01	665	3
LOC_Os05g07730	0.06	0.11	0.01	4529	1
LOC_Os12g19030	0	0.01	0.01	858	3
LOC_Os11g07040	0	0.01	0.01	816	3
LOC_Os03g02590	0.01	0.03	0.01	318	3
LOC_Os04g16680	0	0.07	0.01	2363	2
LOC_Os01g69060	0	0	0.01	181	3
LOC_Os09g32810	0.04	0.04	0.01	769	3
LOC_Os02g51180	0.21	0.4	0.01	4395	1
LOC_Os08g13920	0	0.02	0.01	714	3
LOC_Os09g28354	0	0.01	0.01	766	3	yes
LOC_Os02g03330	0	0.01	0.01	202	3
LOC_Os05g14180	0.01	0.04	0.01	530	3
LOC_Os07g42730	0	0.01	0.01	675	3
LOC_Os02g55880	0.02	0.04	0.01	307	3
LOC_Os04g56710	0	0	0.01	502	3
LOC_Os01g58470	0	0.01	0.01	167	3
LOC_Os03g51220	0.03	0.04	0.01	408	3
LOC_Os12g36850	0	0	0.01	6310	3	yes
LOC_Os12g31450	0.01	0	0.01	864	3
LOC_Os01g69070	0	0.01	0.01	5205	3
LOC_Os09g31260	0.02	0.09	0.01	3797	2
LOC_Os10g35370	0	0	0.02	792	3
LOC_Os06g34120	0	0	0.02	606	3
LOC_Os04g42480	0	0	0.02	472	3
LOC_Os04g48050	0	0.01	0.02	485	3
LOC_Os03g13540	0	0.02	0.02	350	3
LOC_Os01g54560	0	0.02	0.02	161	3
LOC_Os02g43180	0.03	0.12	0.02	1621	2
LOC_Os08g40830	0	0.03	0.02	6080	3
LOC_Os03g52460	0	0.01	0.02	410	3
LOC_Os07g18990	0	0	0.02	5959	3
LOC_Os05g50560	0	0	0.02	570	3
LOC_Os04g38600	0	0.01	0.02	466	3
LOC_Os02g26370	0.01	0.1	0.02	1523	2
LOC_Os10g33630	0	0	0.02	791	3
LOC_Os02g54254	0	0.02	0.02	5364	3
LOC_Os03g40310	0.01	0.02	0.02	393	3
LOC_Os03g56300	0.07	0.02	0.02	2239	2
LOC_Os02g12580	0.02	0.02	0.02	221	3
LOC_Os06g11430	0.01	0.02	0.02	596	3
LOC_Os08g28730	0	0	0.02	723	3
LOC_Os08g44400	0	0	0.02	748	3	yes
LOC_Os01g64300	0	0.02	0.02	5193	3
LOC_Os06g06880	0	0.03	0.02	589	3
LOC_Os06g11800	0	0	0.02	597	3
LOC_Os12g38210	0.01	0.02	0.02	869	3
LOC_Os03g18600	0	0	0.02	370	3
LOC_Os06g49250	0	0	0.02	628	3
LOC_Os08g30930	0.01	0.01	0.02	727	3
LOC_Os03g58700	0.01	0.01	0.02	421	3
LOC_Os03g16470	0	0	0.02	360	3
LOC_Os02g32120	0.01	0.02	0.02	241	3
LOC_Os04g10350	0	0	0.02	5584	3	yes
LOC_Os05g11510	0	0	0.02	5719	3	yes
LOC_Os12g07190	0	0	0.02	851	3
LOC_Os03g11990	0.05	0.07	0.02	5429	2
LOC_Os08g01410	0	0	0.02	698	3
LOC_Os06g51290	0	0	0.02	633	3	yes
LOC_Os05g02820	0	0	0.02	511	3
LOC_Os08g23440	0	0	0.02	722	3
LOC_Os10g35390	0.02	0	0.02	793	3	yes
LOC_Os08g34970	0.02	0.01	0.02	733	3
LOC_Os03g44710	0.02	0.01	0.02	398	3
LOC_Os08g06140	0	0.01	0.02	706	3
LOC_Os08g18110	0	0.08	0.02	3511	2
LOC_Os06g05880	0.01	0.09	0.02	2965	2
LOC_Os07g14280	0	0	0.02	645	3
LOC_Os01g74280	0	0	0.02	192	3
LOC_Os03g13460	0	0	0.02	349	3
LOC_Os03g37640	0	0	0.02	390	3
LOC_Os01g48270	0.01	0.01	0.02	150	3
LOC_Os02g33000	0.01	0.01	0.02	5296	3
LOC_Os05g05030	0	0	0.02	5706	3
LOC_Os03g05470	0	0	0.02	5406	3
LOC_Os08g34190	0	0.01	0.02	731	3
LOC_Os02g05310	0.01	0.02	0.02	206	3
LOC_Os02g11070	0	0	0.02	219	3	yes
LOC_Os07g20544	0	0.01	0.02	648	3
LOC_Os06g43700	0.02	0.02	0.02	618	3
LOC_Os04g51300	0	0.02	0.02	490	3	yes
LOC_Os05g21180	0	0.01	0.02	531	3	yes
LOC_Os02g36940	0	0	0.02	252	3
LOC_Os03g22140	0	0	0.02	380	3
LOC_Os01g42800	0.01	0.03	0.02	5115	3
LOC_Os02g13200	0.05	0.06	0.02	4362	1
LOC_Os02g54060	0	0	0.02	304	3
LOC_Os02g18450	0	0	0.02	226	3
LOC_Os03g62170	0	0	0.02	5567	3
LOC_Os02g08130	0.02	0.05	0.02	5247	3
LOC_Os07g47480	0	0	0.02	689	3
LOC_Os07g38430	0	0	0.02	668	3
LOC_Os11g29340	0.01	0.02	0.02	829	3
LOC_Os06g38960	0	0	0.02	608	3
LOC_Os03g16690	0	0	0.02	361	3
LOC_Os01g19470	0	0	0.02	130	3
LOC_Os01g19020	0	0	0.02	129	3	yes
LOC_Os08g17680	0	0.01	0.02	717	3
LOC_Os03g58580	0	0	0.02	419	3
LOC_Os07g01030	0	0	0.02	635	3
LOC_Os03g50070	0	0	0.02	403	3
LOC_Os06g43850	0.03	0.04	0.02	619	3
LOC_Os03g19760	0	0	0.02	375	3
LOC_Os07g42640	0.01	0.04	0.02	674	3
LOC_Os07g14350	0	0.03	0.02	646	3
LOC_Os10g25010	0	0	0.02	787	3
LOC_Os04g44320	0	0	0.02	475	3
LOC_Os12g35040	0.02	0.02	0.02	866	3
LOC_Os03g41438	0	0	0.02	5501	3
LOC_Os10g01134	0.01	0.01	0.02	779	3
LOC_Os05g06330	0.01	0.01	0.02	520	3
LOC_Os04g36859	0.12	0.05	0.02	2419	2
LOC_Os03g18070	0	0	0.02	368	3
LOC_Os02g25060	0	0	0.02	233	3
LOC_Os01g61810	0.15	0.1	0.02	4334	1
LOC_Os03g58230	0	0	0.02	418	3
LOC_Os02g56030	0	0.01	0.02	308	3
LOC_Os01g74520	0.06	0.08	0.02	5226	1
LOC_Os01g21320	0	0.01	0.02	131	3
LOC_Os11g01270	0	0	0.02	811	3
LOC_Os02g06650	0	0	0.02	211	3
LOC_Os03g63900	0	0	0.02	441	3	yes
LOC_Os10g25130	0	0.01	0.02	788	3
LOC_Os11g08100	0	0	0.02	817	3
LOC_Os04g49510	0.01	0.03	0.02	487	3
LOC_Os06g04140	0.02	0.03	0.02	579	3
LOC_Os11g41150	0	0	0.02	839	3
LOC_Os02g48000	0.04	0.04	0.02	5342	3
LOC_Os11g44870	0	0	0.02	843	3
LOC_Os01g37690	0	0	0.02	141	3
LOC_Os02g03230	0	0	0.02	201	3
LOC_Os04g02620	0	0	0.02	5580	3
LOC_Os07g48430	0	0.01	0.02	693	3
LOC_Os02g55870	0	0	0.02	5370	3
LOC_Os02g05510	0	0	0.02	207	3
LOC_Os07g29450	0.01	0.01	0.02	652	3
LOC_Os07g43310	0.01	0.01	0.02	676	3
LOC_Os02g03440	0.01	0.02	0.02	203	3
LOC_Os03g17710	0.01	0.02	0.02	365	3
LOC_Os06g04270	0	0.03	0.02	580	3
LOC_Os04g40080	0.06	0.04	0.02	2440	2
LOC_Os12g19350	0.02	0.18	0.02	4196	2
LOC_Os10g41100	0	0	0.02	803	3
LOC_Os09g39410	0	0	0.02	778	3
LOC_Os03g13590	0.01	0.01	0.02	351	3
LOC_Os05g49680	0.01	0.02	0.02	568	3
LOC_Os11g40140	0.01	0.04	0.02	837	3
LOC_Os05g36150	0	0.03	0.02	5760	3
LOC_Os07g06710	0	0.01	0.02	641	3
LOC_Os12g08090	0	0.01	0.02	853	3
LOC_Os02g51710	0	0.04	0.02	297	3
LOC_Os08g30060	0	0	0.02	725	3
LOC_Os02g56200	0	0	0.02	309	3
LOC_Os02g02940	0.03	0.02	0.02	198	3
LOC_Os02g05830	0	0	0.02	209	3
LOC_Os10g39680	0	0	0.02	6218	3
LOC_Os06g36360	0	0	0.02	607	3
LOC_Os02g27960	0	0.01	0.02	238	3
LOC_Os04g57600	0.01	0.01	0.02	506	3	yes
LOC_Os03g06240	0	0	0.02	329	3
LOC_Os03g02040	0	0.01	0.02	315	3
LOC_Os01g56400	0	0.02	0.02	5163	3
LOC_Os01g64360	0	0	0.02	175	3	yes
LOC_Os05g04000	0.01	0.03	0.02	514	3
LOC_Os08g41710	0.01	0.03	0.02	740	3
LOC_Os06g40620	0.03	0.03	0.02	610	3
LOC_Os01g57450	0	0	0.02	166	3
LOC_Os07g47100	0	0	0.02	6007	3
LOC_Os03g14400	0	0.04	0.02	355	3
LOC_Os07g43700	0	0	0.02	677	3
LOC_Os09g12570	0.01	0.02	0.02	762	3
LOC_Os03g56190	0.03	0.06	0.02	2235	2
LOC_Os02g09359	0	0.01	0.02	216	3
LOC_Os02g33500	0	0	0.02	244	3
LOC_Os02g52650	0	0.03	0.02	302	3
LOC_Os02g10510	0.1	0.12	0.02	4360	1
LOC_Os03g57240	0	0.01	0.02	416	3
LOC_Os03g17590	0	0	0.02	5454	3
LOC_Os04g58020	0.01	0	0.02	5692	3	yes
LOC_Os04g59040	0	0.01	0.02	508	3
LOC_Os02g42960	0	0.01	0.02	262	3
LOC_Os07g46760	0.01	0.01	0.02	686	3
LOC_Os07g09010	0	0.01	0.02	5942	3
LOC_Os02g44010	0	0.01	0.02	266	3
LOC_Os11g24450	0	0.04	0.02	828	3
LOC_Os07g43020	0.07	0.05	0.02	4641	1
LOC_Os08g44340	0	0	0.02	746	3	yes
LOC_Os02g37654	0	0	0.02	253	3
LOC_Os03g05730	0	0	0.02	328	3
LOC_Os04g49990	0.01	0.04	0.02	488	3
LOC_Os09g35880	0	0	0.02	776	3
LOC_Os10g36760	0.17	0.05	0.02	4717	1
LOC_Os09g03620	0.01	0	0.02	755	3
LOC_Os07g38270	0.01	0.02	0.02	667	3
LOC_Os03g62010	0	0.01	0.02	5566	3
LOC_Os07g48090	0	0	0.02	691	3
LOC_Os07g45195	0	0.01	0.02	681	3
LOC_Os01g25600	0	0.01	0.02	137	3
LOC_Os06g43560	0.04	0.03	0.02	615	3
LOC_Os08g14620	0.01	0.01	0.02	716	3
LOC_Os08g32850	0	0.04	0.02	730	3
LOC_Os07g07260	0.01	0.05	0.02	3221	2
LOC_Os08g18044	0.03	0.01	0.03	718	3
LOC_Os05g01990	0.1	0.07	0.03	5698	1
LOC_Os09g33810	0	0.03	0.03	770	3
LOC_Os04g39140	0	0	0.03	5619	3
LOC_Os10g42950	0.01	0.04	0.03	810	3
LOC_Os08g43390	0	0	0.03	743	3
LOC_Os04g25410	0	0	0.03	5593	3
LOC_Os01g72610	0	0	0.03	190	3
LOC_Os08g06380	0	0	0.03	707	3
LOC_Os08g42730	0.08	0.05	0.03	6087	2
LOC_Os02g51070	0	0.01	0.03	292	3
LOC_Os03g04140	0	0	0.03	326	3
LOC_Os02g07750	0.01	0	0.03	214	3
LOC_Os04g56070	0.01	0.01	0.03	498	3
LOC_Os03g62180	0	0.01	0.03	437	3
LOC_Os02g35180	0	0.05	0.03	248	3
LOC_Os11g13750	0	0	0.03	822	3
LOC_Os07g36190	0	0	0.03	660	3
LOC_Os09g07800	0.01	0.02	0.03	759	3
LOC_Os06g10810	0	0	0.03	595	3
LOC_Os06g51510	0	0	0.03	634	3
LOC_Os06g14470	0.27	0.25	0.03	4583	1
LOC_Os01g68860	0	0	0.03	180	3	yes
LOC_Os04g32550	0.03	0.11	0.03	2390	2
LOC_Os06g39120	0	0	0.03	609	3
LOC_Os05g47560	0	0	0.03	565	3
LOC_Os02g49760	0	0	0.03	283	3
LOC_Os02g21970	0.04	0.01	0.03	231	3
LOC_Os03g19560	0	0	0.03	373	3
LOC_Os02g46660	0	0	0.03	273	3
LOC_Os03g03830	0.01	0.01	0.03	323	3
LOC_Os12g25200	0	0	0.03	862	3
LOC_Os12g05890	0	0	0.03	6282	3
LOC_Os08g23930	0.03	0.06	0.03	3524	2
LOC_Os01g14440	0	0.02	0.03	5067	3	yes
LOC_Os01g12320	0.01	0.01	0.03	118	3
LOC_Os05g46260	0.03	0.02	0.03	5789	3
LOC_Os04g42800	0	0	0.03	473	3
LOC_Os01g46980	0	0.02	0.03	146	3
LOC_Os03g21370	0	0	0.03	378	3
LOC_Os04g04020	0	0	0.03	446	3
LOC_Os03g58620	0	0	0.03	420	3
LOC_Os03g05310	0	0	0.03	327	3
LOC_Os09g34320	0	0.01	0.03	6150	3
LOC_Os01g13470	0	0.01	0.03	119	3
LOC_Os02g35080	0.01	0.01	0.03	246	3
LOC_Os03g03164	0	0	0.03	320	3
LOC_Os03g50850	0	0.01	0.03	406	3	yes
LOC_Os02g06840	0	0	0.03	212	3
LOC_Os10g42540	0	0	0.03	806	3
LOC_Os01g51390	0	0	0.03	156	3
LOC_Os07g47290	0	0.01	0.03	688	3
LOC_Os01g42950	0.08	0.08	0.03	5118	1
LOC_Os06g40370	0.03	0.33	0.03	5883	2
LOC_Os03g61130	0	0	0.03	429	3
LOC_Os12g40900	0	0	0.03	873	3
LOC_Os03g63680	0	0	0.03	440	3
LOC_Os11g14010	0	0.01	0.03	824	3
LOC_Os09g35680	0.01	0.01	0.03	775	3
LOC_Os11g05110	0	0.02	0.03	813	3
LOC_Os07g09580	0.14	0.16	0.03	5943	1
LOC_Os03g38730	0	0.01	0.03	392	3
LOC_Os10g36350	0	0.01	0.03	798	3
LOC_Os02g18850	0.01	0.02	0.03	229	3
LOC_Os06g50370	0	0.02	0.03	631	3	yes
LOC_Os08g04090	0.05	0.06	0.03	4653	1
LOC_Os02g17470	0.02	0.08	0.03	5275	2
LOC_Os02g44510	0	0	0.03	268	3
LOC_Os03g50520	0	0.01	0.03	5519	3
LOC_Os01g51170	0.01	0.01	0.03	154	3
LOC_Os12g19470	0.02	0.05	0.03	859	3
LOC_Os01g40310	0	0	0.03	142	3
LOC_Os08g34220	0	0	0.03	732	3
LOC_Os12g39660	0	0	0.03	871	3
LOC_Os02g33490	0	0	0.03	243	3
LOC_Os03g03590	0	0	0.03	322	3
LOC_Os07g03240	0	0	0.03	637	3
LOC_Os11g34200	0	0	0.03	832	3
LOC_Os07g36590	0	0	0.03	661	3
LOC_Os05g23393	0.01	0.01	0.03	535	3
LOC_Os05g14170	0	0	0.03	529	3
LOC_Os07g04180	0	0	0.03	638	3
LOC_Os03g44150	0.01	0.01	0.03	5504	3
LOC_Os04g48880	0	0	0.03	486	3	yes
LOC_Os07g47110	0	0	0.03	687	3
LOC_Os03g61340	0.03	0.02	0.03	431	3
LOC_Os06g42640	0.41	0.65	0.03	5892	1
LOC_Os03g27080	0	0	0.03	386	3	yes
LOC_Os09g19700	0	0	0.03	6107	3
LOC_Os03g16170	0	0	0.03	358	3
LOC_Os08g22864	0.01	0.01	0.03	720	3
LOC_Os03g12020	0	0.04	0.03	343	3
LOC_Os01g53880	0	0.01	0.03	160	3
LOC_Os10g42710	0	0	0.03	808	3
LOC_Os02g30050	0	0	0.03	240	3
LOC_Os11g18880	0.02	0.02	0.03	826	3
LOC_Os07g27950	0.01	0.05	0.03	3292	2
LOC_Os05g41172	0.03	0.45	0.03	2822	2
LOC_Os03g17070	0	0	0.03	362	3
LOC_Os06g44150	0.04	0.34	0.03	5897	2
LOC_Os01g51300	0	0	0.03	155	3
LOC_Os10g38780	0	0	0.03	6214	3	yes
LOC_Os11g38900	0.02	0.01	0.03	836	3
LOC_Os06g27770	0	0	0.03	5866	3
LOC_Os01g46750	0	0.01	0.03	145	3
LOC_Os01g60770	0	0	0.03	170	3
LOC_Os04g32670	0.04	0.08	0.03	2392	2
LOC_Os01g47080	0	0	0.03	147	3
LOC_Os06g50390	0	0.02	0.03	5919	3
LOC_Os02g48110	0	0	0.03	277	3
LOC_Os07g05480	0	0	0.03	639	3
LOC_Os08g39490	0	0	0.03	739	3
LOC_Os11g40570	0.01	0.01	0.03	838	3
LOC_Os04g42090	0.01	0.03	0.03	471	3
LOC_Os05g43252	0.51	0.24	0.03	4549	1
LOC_Os08g30020	0	0	0.03	724	3
LOC_Os05g11990	0	0.11	0.03	2688	2
LOC_Os04g38750	0	0.01	0.03	467	3
LOC_Os02g06390	0.04	0.11	0.03	5240	2
LOC_Os04g57370	0.02	0.01	0.03	505	3
LOC_Os06g04880	0	0.01	0.03	582	3
LOC_Os03g25980	0.01	0.04	0.03	384	3
LOC_Os06g42000	0	0	0.03	612	3	yes
LOC_Os12g08770	0	0	0.03	854	3
LOC_Os04g32020	0.01	0.02	0.03	452	3
LOC_Os03g13970	0.14	0.17	0.03	4427	1
LOC_Os05g44760	0.01	0	0.03	563	3
LOC_Os03g48260	0	0.01	0.03	399	3
LOC_Os09g36880	0	0.01	0.03	6160	3
LOC_Os10g06720	0.02	0.14	0.03	3880	2
LOC_Os05g46570	0.02	0.03	0.03	5793	3
LOC_Os06g41730	0.07	0.09	0.03	5887	1
LOC_Os08g01180	0	0	0.03	695	3
LOC_Os03g62200	0	0	0.03	5568	3
LOC_Os05g42280	0	0.01	0.03	560	3
LOC_Os12g33080	0	0	0.03	865	3
LOC_Os11g06340	0	0	0.03	814	3
LOC_Os05g05020	0	0.01	0.03	5705	3
LOC_Os02g10540	0	0.01	0.03	5256	3
LOC_Os02g11750	0.01	0.02	0.03	220	3
LOC_Os01g14980	0.01	0.04	0.03	123	3
LOC_Os03g18770	0	0	0.03	372	3
LOC_Os02g02590	0	0	0.03	197	3
LOC_Os07g41580	0	0.01	0.03	673	3
LOC_Os09g24924	0	0	0.03	764	3
LOC_Os02g52290	0.02	0.03	0.03	300	3
LOC_Os04g58200	0	0	0.03	507	3
LOC_Os04g47860	0.01	0.01	0.03	484	3
LOC_Os08g36994	0.01	0.01	0.03	736	3
LOC_Os03g18740	0	0	0.03	371	3
LOC_Os02g39160	0	0	0.03	257	3
LOC_Os05g27930	0	0.02	0.03	540	3
LOC_Os01g72790	0	0.02	0.03	191	3
LOC_Os02g43760	0.02	0.04	0.03	265	3
LOC_Os08g37444	0.03	0.02	0.03	738	3
LOC_Os01g68450	0	0	0.03	179	3
LOC_Os07g15670	0.01	0.06	0.03	3270	2	yes
LOC_Os04g33060	0	0	0.03	453	3
LOC_Os12g07060	0.01	0.01	0.03	6287	3
LOC_Os01g70800	0.01	0.01	0.03	5215	3
LOC_Os05g32850	0.01	0.03	0.03	544	3
LOC_Os02g46980	0	0	0.04	274	3
LOC_Os01g03040	0	0	0.04	107	3
LOC_Os09g26810	0	0	0.04	101	3
LOC_Os02g42440	0.01	0.02	0.04	261	3
LOC_Os10g36470	0.03	0.06	0.04	3962	2
LOC_Os10g36550	0	0	0.04	799	3
LOC_Os05g06430	0	0	0.04	521	3
LOC_Os02g45070	0	0	0.04	270	3
LOC_Os07g46410	0	0	0.04	684	3
LOC_Os06g44140	0.01	0.04	0.04	5896	3
LOC_Os11g24070	0	0	0.04	827	3
LOC_Os06g04290	0	0	0.04	581	3
LOC_Os03g07160	0.03	0.06	0.04	5412	2
LOC_Os01g71050	0	0	0.04	189	3
LOC_Os02g10780	0	0.05	0.04	5258	3
LOC_Os03g17900	0	0	0.04	367	3
LOC_Os12g37370	0	0	0.04	867	3
LOC_Os03g17120	0.01	0.01	0.04	363	3
LOC_Os01g13690	0	0	0.04	121	3
LOC_Os03g59050	0.02	0.05	0.04	422	3
LOC_Os07g37270	0	0.06	0.04	3331	2
LOC_Os02g39360	0	0	0.04	258	3	yes
LOC_Os06g40818	0	0.02	0.04	611	3
LOC_Os02g38920	0	0.01	0.04	256	3
LOC_Os05g50810	0.01	0.01	0.04	573	3
LOC_Os01g21410	0.01	0.03	0.04	132	3
LOC_Os12g41490	0.09	0.23	0.04	6328	1
LOC_Os03g09220	0	0	0.04	337	3
LOC_Os08g07060	0	0	0.04	709	3
LOC_Os03g31010	0.01	0.02	0.04	5486	3
LOC_Os02g49870	0.01	0.02	0.04	285	3
LOC_Os09g02650	0	0	0.04	753	3
LOC_Os06g01390	0	0	0.04	575	3
LOC_Os03g62780	0	0.02	0.04	438	3
LOC_Os03g12030	0.01	0.03	0.04	344	3
LOC_Os03g31510	0	0.01	0.04	388	3
LOC_Os10g20240	0	0.01	0.04	783	3
LOC_Os09g07900	0.01	0.03	0.04	760	3
LOC_Os02g43360	0	0	0.04	264	3
LOC_Os04g38480	0	0	0.04	465	3
LOC_Os04g33280	0	0.01	0.04	454	3
LOC_Os04g56240	0	0	0.04	499	3
LOC_Os08g05650	0	0.01	0.04	705	3
LOC_Os09g25410	0.02	0.06	0.04	3760	2
LOC_Os03g11900	0	0	0.04	342	3	yes
LOC_Os01g32660	0.01	0.01	0.04	139	3	yes
LOC_Os07g47580	0.01	0.02	0.04	690	3
LOC_Os03g56790	0.01	0.03	0.04	414	3
LOC_Os11g09280	0	0	0.04	819	3
LOC_Os03g49720	0	0	0.04	401	3
LOC_Os05g50800	0	0	0.04	572	3
LOC_Os07g15880	0	0	0.04	647	3
LOC_Os04g47370	0	0	0.04	483	3
LOC_Os01g60110	0	0	0.04	5174	3
LOC_Os01g14860	0.01	0.01	0.04	122	3	yes
LOC_Os02g39920	0	0.01	0.04	259	3
LOC_Os07g46370	0.01	0.01	0.04	683	3
LOC_Os07g44620	0.02	0.01	0.04	679	3
LOC_Os01g13170	0.01	0.03	0.04	5065	3
LOC_Os07g32010	0.01	0.04	0.04	5973	3
LOC_Os08g36790	0.01	0.12	0.04	3594	2
LOC_Os05g02880	0	0	0.04	512	3
LOC_Os04g45910	0	0	0.04	481	3
LOC_Os08g36774	0.02	0.02	0.04	6063	3	yes
LOC_Os12g07110	0	0	0.04	850	3
LOC_Os02g49450	0.01	0.02	0.04	280	3
LOC_Os03g13950	0	0	0.04	353	3
LOC_Os08g05880	0	0	0.04	6036	3
LOC_Os02g15230	0	0	0.04	223	3
LOC_Os08g45180	0	0.01	0.04	750	3
LOC_Os03g12910	0	0.01	0.04	347	3
LOC_Os09g07510	0.02	0.02	0.04	758	3
LOC_Os03g61050	0.01	0.02	0.04	428	3
LOC_Os04g38940	0.04	0.04	0.04	5616	3
LOC_Os02g52140	0.02	0.09	0.04	1709	2
LOC_Os07g46670	0.01	0.01	0.04	685	3
LOC_Os05g50190	0	0.02	0.04	569	3
LOC_Os10g05230	0	0.09	0.04	3878	2	yes
LOC_Os02g18550	0	0	0.04	228	3
LOC_Os08g06530	0	0	0.04	708	3
LOC_Os02g02470	0	0.01	0.04	194	3
LOC_Os05g02260	0.01	0.02	0.04	510	3
LOC_Os04g45140	0.01	0.06	0.04	5641	2
LOC_Os01g60410	0.14	0.14	0.04	4329	1
LOC_Os03g49770	0	0	0.04	5516	3
LOC_Os01g13760	0.06	0.03	0.04	978	2
LOC_Os05g06980	0	0.02	0.04	525	3
LOC_Os01g32780	0	0	0.04	140	3
LOC_Os03g11720	0	0	0.04	341	3
LOC_Os01g23380	0.03	0.02	0.04	5084	3	yes
LOC_Os09g25314	0	0.02	0.04	765	3
LOC_Os01g11054	0	0	0.04	116	3
LOC_Os01g01484	0.03	0.12	0.04	5031	2
LOC_Os02g19820	0.03	0.04	0.04	230	3
LOC_Os02g45110	0.01	0.01	0.04	271	3
LOC_Os04g38220	0	0	0.04	463	3
LOC_Os03g08860	0	0.03	0.04	336	3
LOC_Os01g02870	0	0	0.04	106	3
LOC_Os04g44850	0	0.01	0.04	477	3
LOC_Os05g04960	0.02	0.02	0.04	5704	3
LOC_Os10g28080	0	0	0.04	789	3
LOC_Os02g57410	0	0	0.04	312	3
LOC_Os06g47320	0	0.01	0.04	624	3
LOC_Os02g03110	0.01	0.01	0.04	200	3
LOC_Os03g27390	0	0	0.04	5479	3
LOC_Os09g28590	0.02	0.04	0.04	6129	3
LOC_Os01g66120	0	0	0.04	176	3
LOC_Os05g35460	0	0.01	0.04	552	3	yes
LOC_Os06g12110	0.01	0.02	0.04	5848	3
LOC_Os01g04814	0.01	0.03	0.04	109	3
LOC_Os12g37590	0.01	0.01	0.04	868	3
LOC_Os10g38740	0	0	0.04	800	3	yes
LOC_Os07g29410	0	0	0.04	651	3	yes
LOC_Os02g06890	0.02	0.04	0.04	213	3	yes
LOC_Os02g51470	0	0.04	0.04	295	3
LOC_Os04g16970	0	0	0.04	448	3	yes
LOC_Os03g15930	0	0	0.04	357	3
LOC_Os01g63970	0.03	0.17	0.04	1258	2
LOC_Os08g01760	0.11	0.54	0.04	4649	1
LOC_Os02g04950	0.01	0.01	0.04	205	3
LOC_Os02g57690	0.02	0.03	0.04	5381	3
LOC_Os03g17490	0.01	0.02	0.04	364	3
LOC_Os09g24250	0.02	0.03	0.04	6118	3
LOC_Os02g35720	0.23	0.14	0.04	4377	1
LOC_Os08g03390	0	0	0.04	703	3
LOC_Os01g61460	0	0.01	0.04	172	3
LOC_Os06g48180	0	0	0.04	625	3
LOC_Os03g02150	0	0.01	0.04	316	3
LOC_Os03g52840	0.01	0.09	0.04	2196	2
LOC_Os05g43170	0	0	0.04	561	3
LOC_Os09g34890	0	0	0.04	6151	3
LOC_Os01g41710	0	0	0.04	144	3
LOC_Os08g44380	0	0.01	0.04	747	3
LOC_Os03g59590	0	0	0.04	424	3
LOC_Os01g01302	0	0	0.04	104	3
LOC_Os05g11770	0.01	0.05	0.04	528	3
LOC_Os11g34180	0.01	0.09	0.04	4107	2
LOC_Os02g43194	0	0	0.04	263	3
LOC_Os07g01240	0.05	0.03	0.04	3186	2
LOC_Os09g02700	0	0	0.04	754	3
LOC_Os01g72340	0	0.01	0.04	5219	3
LOC_Os01g17190	0	0.01	0.04	127	3
LOC_Os12g21700	0.01	0.01	0.04	860	3
LOC_Os07g01370	0.01	0.02	0.04	636	3	yes
LOC_Os06g40650	0	0.03	0.04	5884	3	yes
LOC_Os01g05540	0.04	0.04	0.04	111	3
LOC_Os05g23720	0	0	0.04	537	3
LOC_Os11g38010	0	0	0.04	835	3
LOC_Os11g30410	0.1	0.04	0.04	4097	2
LOC_Os03g18720	0.01	0.17	0.04	1995	2
LOC_Os03g07530	0.02	0.04	0.04	332	3
LOC_Os10g43040	0.06	0.15	0.04	4722	1
LOC_Os02g03580	0	0	0.04	204	3
LOC_Os02g35880	0.01	0.02	0.04	250	3
LOC_Os04g55720	0	0	0.04	497	3
LOC_Os02g50360	0	0	0.04	288	3
LOC_Os01g56100	0.01	0.03	0.04	164	3
LOC_Os08g03650	0.07	0.04	0.04	6030	2
LOC_Os05g48370	0.02	0	0.04	5799	3
LOC_Os06g43640	0	0.02	0.04	617	3
LOC_Os01g73880	0.03	0.07	0.04	1357	2
LOC_Os11g41710	0	0	0.05	841	3
LOC_Os05g37730	0	0	0.05	556	3	yes
LOC_Os04g40430	0	0	0.05	5625	3
LOC_Os01g07070	0	0	0.05	112	3
LOC_Os08g35480	0	0.01	0.05	734	3
LOC_Os02g50810	0	0.02	0.05	289	3
LOC_Os11g08300	0	0	0.05	818	3
LOC_Os01g37850	0.02	0.07	0.05	5104	2
LOC_Os10g30520	0.02	0.15	0.05	6195	2
LOC_Os04g45370	0	0	0.05	479	3
LOC_Os06g49430	0	0	0.05	629	3	yes
LOC_Os11g10980	0	0.01	0.05	821	3
LOC_Os05g35110	0.01	0.01	0.05	551	3
LOC_Os03g06620	0	0.02	0.05	330	3
LOC_Os09g38060	0.26	0.87	0.05	6164	1
LOC_Os08g30810	0	0.02	0.05	726	3
LOC_Os04g28050	0.11	0.09	0.05	4481	1
LOC_Os10g14870	0	0	0.05	782	3
LOC_Os04g31320	0.1	0.05	0.05	4483	1
LOC_Os06g23430	0.01	0.01	0.05	602	3
LOC_Os04g46190	0.03	0.04	0.05	482	3
LOC_Os04g33480	0.02	0.06	0.05	2395	2
LOC_Os07g07974	0	0.01	0.05	5940	3
LOC_Os12g08810	0	0	0.05	855	3	yes
LOC_Os09g06499	0	0.01	0.05	6097	3
LOC_Os02g02410	0	0	0.05	193	3
LOC_Os07g09720	0.01	0.09	0.05	5944	2
LOC_Os01g51120	0.07	0.17	0.05	4323	1
LOC_Os09g13740	0.07	0.24	0.05	4688	1
LOC_Os08g45190	0	0	0.05	751	3
LOC_Os03g50350	0	0.01	0.05	405	3
LOC_Os05g25310	0.02	0.17	0.05	2719	2
LOC_Os03g11440	0	0	0.05	340	3
LOC_Os12g41590	0	0	0.05	6329	3
LOC_Os05g36010	0	0	0.05	554	3
LOC_Os04g36720	0	0	0.05	460	3	yes
LOC_Os01g48130	0	0	0.05	5131	3
LOC_Os12g05900	0	0	0.05	849	3
LOC_Os03g61740	0	0	0.05	435	3
LOC_Os02g02530	0.01	0.01	0.05	196	3
LOC_Os03g36790	0.03	0.09	0.05	5491	2
LOC_Os11g26890	0.04	0.09	0.05	4087	2
LOC_Os03g02730	0.02	0.02	0.05	319	3
LOC_Os12g26044	0.01	0.02	0.05	863	3
LOC_Os10g19200	0	0	0.05	6185	3
LOC_Os03g55784	0.02	0.06	0.05	5540	2
LOC_Os02g54990	0.29	0.58	0.05	4401	1
LOC_Os03g61150	0	0	0.05	430	3
LOC_Os10g26570	0	0.01	0.05	6193	3
LOC_Os04g45900	0	0	0.05	480	3
LOC_Os07g11000	0	0	0.05	643	3
LOC_Os03g43650	0	0.01	0.05	396	3
LOC_Os01g60700	0.05	0.11	0.05	4330	1
LOC_Os11g28270	0.01	0.11	0.05	4089	2	yes
LOC_Os03g12360	0.02	0.16	0.05	1914	2
LOC_Os10g41770	0	0.02	0.05	804	3
LOC_Os03g52730	0	0.01	0.05	2195	2
LOC_Os11g40510	0.01	0.02	0.05	4131	2
LOC_Os12g06850	0	0	0.05	4166	2
LOC_Os07g01100	0.02	0.03	0.05	3184	2
LOC_Os03g27460	0.05	0.04	0.05	4442	1
LOC_Os04g40660	0.11	0.22	0.05	4877	0
LOC_Os03g51160	0	0.02	0.05	2180	2
LOC_Os03g52040	0	0	0.05	2187	2
LOC_Os07g49460	0	0	0.05	3435	2
LOC_Os05g49200	0	0	0.05	2887	2
LOC_Os01g56550	0.08	0.04	0.05	4325	1
LOC_Os01g07760	0.01	0.09	0.05	4290	1	yes
LOC_Os06g05740	0	0	0.05	2963	2
LOC_Os03g02540	0.02	0.01	0.05	1803	2
LOC_Os06g04580	0.05	0.04	0.05	5828	2
LOC_Os03g08730	0	0.01	0.05	5417	2
LOC_Os05g47470	0	0.01	0.05	2867	2
LOC_Os01g07910	0.01	0.03	0.05	932	2
LOC_Os02g51790	0	0.03	0.05	1706	2
LOC_Os04g45210	0	0.04	0.05	2491	2
LOC_Os09g35670	0.1	0.07	0.05	4983	0
LOC_Os03g46410	0	0	0.05	5507	2
LOC_Os05g12474	0	0	0.05	2689	2
LOC_Os10g41520	0	0.01	0.05	4014	2
LOC_Os01g68020	0	0	0.05	1304	2	yes
LOC_Os05g47930	0	0.01	0.05	2871	2
LOC_Os05g49880	0	0.01	0.05	2895	2
LOC_Os09g20684	0	0.01	0.05	6112	2
LOC_Os03g15630	0	0.01	0.05	1943	2
LOC_Os03g56630	0.01	0.02	0.05	5545	2
LOC_Os01g45640	0	0	0.05	1100	2
LOC_Os03g61019	0.01	0.01	0.05	2305	2
LOC_Os06g44080	0.01	0.01	0.05	3123	2
LOC_Os03g07990	0	0.02	0.05	1866	2
LOC_Os05g45280	0	0	0.05	2853	2
LOC_Os07g42600	0.04	0.03	0.05	3376	2
LOC_Os04g56060	0	0	0.05	5682	2
LOC_Os01g66600	0	0	0.05	1292	2
LOC_Os01g49690	0.02	0.02	0.05	1135	2
LOC_Os06g12260	0.07	0.06	0.05	4918	0
LOC_Os01g68770	0	0.01	0.05	1312	2
LOC_Os04g31390	0.03	0.04	0.05	5598	2
LOC_Os04g57640	0.01	0.02	0.05	2586	2
LOC_Os03g21460	0.01	0.01	0.05	2029	2
LOC_Os01g22352	0.15	0.3	0.05	4760	0	yes
LOC_Os03g42600	0	0	0.05	2116	2
LOC_Os01g64730	0	0.01	0.05	1268	2
LOC_Os12g38930	0.01	0.03	0.05	4252	2
LOC_Os07g10830	0	0	0.05	3255	2
LOC_Os06g04620	0	0.01	0.05	2951	2
LOC_Os04g52120	0	0.01	0.05	2535	2
LOC_Os07g47990	0	0.02	0.05	6010	2	yes
LOC_Os07g02350	0.02	0.03	0.05	3194	2
LOC_Os07g03070	0.09	0.08	0.05	5928	0
LOC_Os01g04950	0	0.01	0.05	911	2
LOC_Os01g53710	0	0	0.05	1169	2
LOC_Os03g12590	0.1	0.05	0.05	4836	0
LOC_Os02g40830	0.02	0.01	0.05	1605	2
LOC_Os09g01630	0.02	0.07	0.05	4680	1
LOC_Os01g73670	0	0	0.05	1355	2
LOC_Os05g40950	0.04	0.02	0.05	2818	2
LOC_Os02g58590	0.02	0.03	0.05	1780	2
LOC_Os01g48990	0.01	0.04	0.05	1127	2
LOC_Os03g63750	0.04	0.12	0.05	4474	1	yes
LOC_Os03g08100	0	0	0.05	1868	2
LOC_Os09g39960	0	0.01	0.05	6175	2
LOC_Os03g55270	0.01	0.08	0.05	5538	1
LOC_Os01g17390	0	0	0.05	1007	2
LOC_Os04g51580	0	0	0.05	2526	2
LOC_Os01g66960	0	0	0.05	1294	2
LOC_Os05g49270	0	0.01	0.05	2888	2
LOC_Os11g45590	0.01	0.04	0.05	4142	2
LOC_Os01g12830	0.03	0.08	0.05	4296	1
LOC_Os07g37750	0	0	0.05	3335	2
LOC_Os02g15900	0	0.01	0.05	1486	2
LOC_Os02g07760	0.01	0.02	0.05	1434	2
LOC_Os08g39870	0	0.03	0.05	3623	2
LOC_Os02g31220	0.08	0.15	0.05	4810	0
LOC_Os03g25270	0.01	0.03	0.05	2055	2
LOC_Os07g02000	0.02	0.06	0.05	4612	1
LOC_Os09g26900	0.03	0.07	0.05	4697	1
LOC_Os01g51920	0	0	0.05	1151	2
LOC_Os03g07300	0.03	0.01	0.05	1856	2
LOC_Os07g11110	0	0.01	0.05	3257	2
LOC_Os01g09020	0.01	0.04	0.05	5048	2
LOC_Os10g42299	0	0	0.05	4021	2
LOC_Os02g39930	0	0	0.05	1600	2
LOC_Os05g09490	0.17	0.19	0.05	4897	0
LOC_Os05g39110	0.02	0.01	0.06	2809	2
LOC_Os12g25640	0.04	0.04	0.06	4202	2
LOC_Os04g43420	0	0	0.06	2477	2
LOC_Os02g58080	0.07	0.07	0.06	5383	0
LOC_Os01g40340	0.01	0.02	0.06	1083	2
LOC_Os05g45030	0	0	0.06	2849	2
LOC_Os12g03100	0.07	0.04	0.06	4734	1
LOC_Os06g22060	0	0	0.06	3047	2
LOC_Os08g44330	0.02	0.04	0.06	6090	2
LOC_Os11g18990	0.05	0.02	0.06	4724	1
LOC_Os06g51150	0	0	0.06	3180	2	yes
LOC_Os02g15880	0.01	0.03	0.06	1485	2
LOC_Os03g03820	0	0.03	0.06	1818	2
LOC_Os05g32110	0	0.01	0.06	2747	2
LOC_Os05g19040	0	0.01	0.06	5730	2
LOC_Os08g38620	0.01	0.01	0.06	3609	2
LOC_Os02g08260	0.01	0.07	0.06	4355	1
LOC_Os03g20530	0.05	0.09	0.06	4844	0
LOC_Os01g08410	0	0	0.06	934	2
LOC_Os01g67054	0	0	0.06	1297	2
LOC_Os08g44280	0.02	0.06	0.06	4678	1
LOC_Os03g14520	0.31	0.46	0.06	5442	0
LOC_Os01g42770	0	0.02	0.06	5114	2
LOC_Os06g48750	0	0	0.06	3156	2
LOC_Os02g07120	0	0	0.06	1424	2
LOC_Os01g36220	0	0	0.06	1067	2
LOC_Os06g35814	0	0	0.06	3074	2
LOC_Os08g36840	0.06	0.14	0.06	4966	0
LOC_Os02g12650	0	0	0.06	1466	2
LOC_Os01g19130	0	0.01	0.06	5079	2
LOC_Os08g34210	0	0	0.06	3579	2
LOC_Os01g70240	0	0	0.06	5208	2
LOC_Os12g08760	0	0	0.06	4175	2
LOC_Os09g11240	0	0	0.06	6103	2
LOC_Os06g08480	0	0	0.06	2983	2
LOC_Os03g60820	0	0.01	0.06	2302	2
LOC_Os02g43280	0.01	0.01	0.06	1622	2
LOC_Os01g14690	0.06	0.1	0.06	4755	0
LOC_Os02g03730	0	0	0.06	5235	2
LOC_Os07g10390	0.06	0.25	0.06	5947	0
LOC_Os02g14290	0.03	0.01	0.06	5266	2
LOC_Os04g16830	0	0	0.06	5587	2
LOC_Os06g24070	0	0	0.06	3052	2
LOC_Os03g64110	0	0	0.06	2339	2
LOC_Os01g34060	0	0	0.06	1062	2	yes
LOC_Os05g22870	0.01	0.01	0.06	2706	2
LOC_Os09g31310	0.01	0.01	0.06	3798	2
LOC_Os06g44370	0.03	0.05	0.06	3127	2
LOC_Os08g14450	0.01	0.08	0.06	4663	1
LOC_Os01g46169	0	0.02	0.06	5122	2
LOC_Os10g41749	0	0	0.06	4015	2
LOC_Os11g30560	0	0	0.06	4098	2
LOC_Os03g13000	0	0.01	0.06	5434	2
LOC_Os12g05230	0.01	0.01	0.06	4154	2
LOC_Os01g61780	0	0	0.06	1237	2
LOC_Os05g38830	0	0	0.06	2808	2
LOC_Os05g50380	0	0.01	0.06	2900	2
LOC_Os07g39620	0.01	0.05	0.06	3348	2
LOC_Os05g37140	0	0	0.06	2787	2
LOC_Os12g37880	0.41	0.49	0.06	5025	0
LOC_Os01g59090	0	0	0.06	1213	2
LOC_Os05g37700	0	0	0.06	5764	2
LOC_Os08g25734	0	0.04	0.06	3534	2
LOC_Os01g40470	0	0	0.06	1084	2
LOC_Os09g19790	0	0	0.06	6108	2
LOC_Os03g12300	0.06	0.05	0.06	4422	1
LOC_Os07g43730	0.01	0.01	0.06	3388	2
LOC_Os03g09930	0	0	0.06	1887	2
LOC_Os03g44580	0	0.01	0.06	2126	2
LOC_Os04g01140	0	0.01	0.06	2343	2
LOC_Os09g33800	0	0.01	0.06	3814	2
LOC_Os07g40450	0	0	0.06	3354	2
LOC_Os04g41570	0	0	0.06	2456	2	yes
LOC_Os02g31100	0	0.01	0.06	1538	2
LOC_Os08g02070	0.01	0.01	0.06	6024	2
LOC_Os09g28100	0.01	0.1	0.06	4698	1
LOC_Os11g29120	0	0	0.06	4092	2
LOC_Os04g50216	0	0	0.06	2518	2
LOC_Os01g50010	0	0	0.06	1139	2
LOC_Os06g28970	0	0.01	0.06	3058	2
LOC_Os06g05390	0.02	0.13	0.06	4570	1
LOC_Os02g44820	0	0	0.06	1636	2
LOC_Os10g06630	0	0.01	0.06	3879	2
LOC_Os08g25090	0	0.01	0.06	3528	2
LOC_Os03g63480	0	0.01	0.06	2329	2
LOC_Os05g34180	0.02	0.02	0.06	2773	2
LOC_Os08g40790	0.01	0.04	0.06	3634	2
LOC_Os05g49150	0	0	0.06	2884	2
LOC_Os03g07570	0	0.01	0.06	1861	2
LOC_Os05g03000	0.01	0.02	0.06	2629	2
LOC_Os06g41770	0.01	0.01	0.06	5888	2
LOC_Os11g17504	0	0	0.06	4074	2
LOC_Os06g42560	0.01	0.01	0.06	3111	2
LOC_Os02g15640	0.05	0.04	0.06	1484	2
LOC_Os02g40100	0	0.02	0.06	1604	2
LOC_Os03g61680	0	0	0.06	2307	2
LOC_Os03g15860	0.01	0.04	0.06	1947	2
LOC_Os05g45750	0	0	0.06	5786	2
LOC_Os03g38790	0.01	0	0.06	5496	2
LOC_Os05g01970	0	0.01	0.06	2618	2
LOC_Os02g29400	0	0.01	0.06	1531	2
LOC_Os04g24110	0	0	0.06	2373	2
LOC_Os02g01250	0	0	0.06	1370	2
LOC_Os05g49300	0	0.03	0.06	2890	2
LOC_Os07g33650	0	0	0.06	3320	2
LOC_Os01g49760	0.04	0.03	0.06	1136	2
LOC_Os11g07020	0	0.01	0.06	4055	2
LOC_Os08g42740	0	0.01	0.06	3655	2
LOC_Os05g49970	0	0	0.06	2897	2
LOC_Os08g39310	0.03	0.07	0.06	4673	1
LOC_Os03g62630	0	0	0.06	2319	2
LOC_Os05g07090	0	0	0.06	2663	2
LOC_Os06g30060	0.01	0.02	0.06	3061	2
LOC_Os04g48410	0.04	0.04	0.06	2512	2	yes
LOC_Os12g41190	0	0	0.06	6325	2
LOC_Os07g06644	0	0	0.06	3214	2
LOC_Os12g01449	0	0.01	0.06	4149	2
LOC_Os02g15310	0	0.01	0.06	1481	2
LOC_Os08g38210	0.01	0.03	0.06	6067	2
LOC_Os03g15650	0.09	0.05	0.06	4839	0
LOC_Os02g12790	0	0.02	0.06	5260	2
LOC_Os06g17290	0	0	0.06	3030	2
LOC_Os02g58150	0	0	0.06	1776	2
LOC_Os01g25990	0	0	0.06	1039	2
LOC_Os04g49960	0.08	0.17	0.06	5662	0
LOC_Os01g03730	0	0	0.06	898	2
LOC_Os01g02200	0.01	0.02	0.06	889	2
LOC_Os10g32680	0	0	0.06	3942	2
LOC_Os01g70180	0	0	0.06	5207	2
LOC_Os05g51420	0	0	0.06	2911	2
LOC_Os08g09190	0.01	0.01	0.06	3488	2
LOC_Os07g43030	0	0.01	0.06	3382	2
LOC_Os03g15690	0	0.01	0.06	5445	2
LOC_Os02g42570	0.03	0.01	0.06	1615	2	yes
LOC_Os03g25140	0.03	0.1	0.06	5477	1
LOC_Os01g18800	0	0	0.06	1011	2
LOC_Os05g45220	0	0.01	0.06	2851	2
LOC_Os07g42300	0	0	0.06	3372	2
LOC_Os03g04930	0.05	0.06	0.06	4416	1
LOC_Os05g05210	0	0	0.06	2645	2
LOC_Os03g13030	0	0.01	0.06	5435	2
LOC_Os01g73970	0	0.02	0.06	1361	2
LOC_Os02g39740	0.01	0.02	0.06	1598	2
LOC_Os11g13800	0.02	0.04	0.06	4071	2
LOC_Os12g18120	0.03	0.05	0.06	6299	1
LOC_Os06g02170	0.1	0.17	0.06	5819	0
LOC_Os11g36050	0.06	0.03	0.06	4729	1
LOC_Os01g37040	0	0	0.06	1069	2
LOC_Os02g03960	0	0	0.06	1401	2
LOC_Os03g57130	0.01	0.02	0.06	2246	2
LOC_Os12g23280	0	0	0.06	4200	2
LOC_Os02g04480	0.01	0.01	0.07	1409	2
LOC_Os03g55320	0	0	0.07	2224	2
LOC_Os07g47780	0	0	0.07	3414	2
LOC_Os10g33680	0.02	0.01	0.07	3947	2
LOC_Os02g50320	0	0.01	0.07	5353	2
LOC_Os01g16330	0.01	0.03	0.07	999	2
LOC_Os10g35990	0	0.01	0.07	3960	2
LOC_Os02g35470	0.01	0.01	0.07	1565	2
LOC_Os10g42250	0.03	0.02	0.07	4020	2
LOC_Os07g30774	0.02	0.04	0.07	3306	2
LOC_Os11g11000	0	0	0.07	4065	2
LOC_Os01g15640	0	0	0.07	990	2
LOC_Os04g58160	0.09	0.03	0.07	4515	1
LOC_Os12g37390	0.01	0.03	0.07	4240	2
LOC_Os10g33910	0	0	0.07	6200	2
LOC_Os07g31270	0	0.01	0.07	3310	2
LOC_Os03g25070	0.05	0.03	0.07	4439	1
LOC_Os11g36430	0.03	0.06	0.07	4730	1
LOC_Os03g02960	0	0.01	0.07	1807	2
LOC_Os01g64870	0.02	0.02	0.07	1270	2
LOC_Os07g02770	0.25	0.16	0.07	5926	0
LOC_Os04g58570	0	0.04	0.07	2592	2
LOC_Os04g35920	0.01	0.03	0.07	2415	2
LOC_Os11g37960	0	0	0.07	6269	2
LOC_Os01g15770	0	0	0.07	991	2
LOC_Os05g46280	0.01	0.05	0.07	5790	1
LOC_Os10g27230	0.02	0.03	0.07	3922	2
LOC_Os04g54790	0	0.01	0.07	2557	2
LOC_Os06g41840	0	0.01	0.07	5890	2
LOC_Os09g26180	0	0	0.07	3763	2
LOC_Os10g39140	0	0	0.07	3988	2
LOC_Os06g43900	0	0	0.07	3120	2
LOC_Os04g06790	0.01	0.01	0.07	5582	2
LOC_Os05g28940	0.01	0.02	0.07	2736	2
LOC_Os04g01490	0	0.01	0.07	5576	2	yes
LOC_Os06g04640	0.37	0.5	0.07	4915	0
LOC_Os02g13970	0.02	0.06	0.07	4363	1
LOC_Os03g07480	0	0.02	0.07	1860	2
LOC_Os04g33990	0	0.02	0.07	2399	2
LOC_Os04g51330	0.01	0	0.07	5665	2
LOC_Os03g56420	0	0.02	0.07	2240	2
LOC_Os01g15630	0.23	0.15	0.07	5069	0	yes
LOC_Os08g04390	0.03	0.05	0.07	4654	1
LOC_Os08g33720	0	0	0.07	3574	2
LOC_Os02g52340	0.03	0.05	0.07	1713	2
LOC_Os03g58090	0	0	0.07	2266	2
LOC_Os01g16190	0	0.03	0.07	998	2
LOC_Os08g02540	0	0	0.07	3454	2
LOC_Os07g08030	0	0.01	0.07	3229	2
LOC_Os08g36170	0.01	0	0.07	3591	2	yes
LOC_Os01g36930	0.02	0.1	0.07	4311	1
LOC_Os06g44030	0.01	0.06	0.07	4599	1
LOC_Os08g02210	0	0	0.07	3448	2
LOC_Os09g17730	0	0	0.07	3733	2
LOC_Os09g36350	0	0	0.07	3830	2
LOC_Os08g37350	0	0	0.07	3598	2
LOC_Os06g22080	0	0.01	0.07	3048	2
LOC_Os03g55950	0	0.01	0.07	2233	2
LOC_Os03g10400	0.02	0.02	0.07	5423	2
LOC_Os08g07830	0.01	0.02	0.07	3482	2
LOC_Os03g39860	0.03	0.08	0.07	4447	1
LOC_Os02g04100	0.01	0.02	0.07	1404	2
LOC_Os07g29610	0.02	0.11	0.07	4629	1
LOC_Os07g27320	0	0.02	0.07	5969	2
LOC_Os09g04810	0.17	0.07	0.07	6096	0
LOC_Os05g34820	0.03	0.04	0.07	5755	2
LOC_Os04g05050	0	0.01	0.07	2356	2
LOC_Os10g38930	0	0	0.07	3983	2
LOC_Os03g11790	0.07	0.04	0.07	4421	1
LOC_Os08g45080	0.02	0.05	0.07	3686	2
LOC_Os06g07000	0	0	0.07	2973	2
LOC_Os03g36540	0	0.03	0.07	5490	2
LOC_Os01g67090	0	0.03	0.07	1298	2
LOC_Os07g13770	0	0	0.07	5950	2
LOC_Os01g51570	0	0	0.07	1148	2
LOC_Os07g32630	0	0	0.07	5975	2
LOC_Os01g01650	0	0	0.07	882	2
LOC_Os04g51910	0	0.01	0.07	2532	2
LOC_Os12g43630	0	0.01	0.07	4280	2
LOC_Os06g39760	0.02	0.02	0.07	3093	2
LOC_Os10g35710	0.01	0.02	0.07	3956	2
LOC_Os02g39050	0.03	0.04	0.07	5314	2
LOC_Os01g33050	0.03	0.08	0.07	4307	1
LOC_Os03g60939	0.05	0.05	0.07	4469	1
LOC_Os04g30430	0.01	0.05	0.07	2383	2
LOC_Os07g32880	0	0.04	0.07	3317	2
LOC_Os01g03390	0	0	0.07	896	2
LOC_Os01g47780	0	0.01	0.07	1116	2
LOC_Os01g73250	0	0	0.07	1350	2	yes
LOC_Os06g03770	0	0.01	0.07	2941	2
LOC_Os06g02144	0	0	0.07	2924	2	yes
LOC_Os02g38820	0	0	0.07	1589	2
LOC_Os03g11734	0	0	0.07	5428	2
LOC_Os05g02520	0	0.01	0.07	2626	2
LOC_Os05g08730	0	0.01	0.07	2678	2
LOC_Os03g64030	0	0.04	0.07	5574	2
LOC_Os06g50860	0.06	0.09	0.07	5920	0
LOC_Os01g67860	0	0	0.07	1302	2
LOC_Os05g04380	0	0.01	0.07	2638	2	yes
LOC_Os08g44640	0.04	0.22	0.07	4679	1
LOC_Os05g45350	0	0.01	0.07	5785	2
LOC_Os05g48850	0	0	0.07	5803	2
LOC_Os02g36870	0	0	0.07	1574	2
LOC_Os03g51000	0.01	0.01	0.07	5523	2
LOC_Os01g56150	0.01	0.02	0.07	5160	2
LOC_Os02g47410	0.01	0.08	0.07	4389	1
LOC_Os03g04250	0	0.01	0.07	5401	2	yes
LOC_Os06g03930	0	0	0.07	2942	2
LOC_Os06g03660	0	0	0.07	2940	2
LOC_Os10g40580	0.11	0.04	0.07	6221	1
LOC_Os09g26670	0	0	0.07	3767	2
LOC_Os07g48010	0	0	0.07	3415	2	yes
LOC_Os05g22930	0	0	0.07	2707	2
LOC_Os05g04500	0	0.01	0.07	2639	2	yes
LOC_Os05g18770	0.04	0.05	0.07	2699	2
LOC_Os01g64960	0	0.05	0.07	4341	1
LOC_Os02g28170	0.01	0.04	0.07	5289	2
LOC_Os05g44020	0.01	0.11	0.07	4550	1
LOC_Os04g55080	0.01	0.01	0.07	2560	2
LOC_Os02g03890	0	0	0.07	1400	2
LOC_Os05g26840	0	0	0.07	2724	2
LOC_Os06g41010	0	0	0.07	3103	2
LOC_Os08g01930	0.01	0.01	0.07	3446	2
LOC_Os02g32350	0	0	0.08	1542	2
LOC_Os08g04280	0.05	0.06	0.08	4959	0
LOC_Os01g48930	0	0	0.08	1126	2
LOC_Os07g40974	0.03	0.06	0.08	4638	1
LOC_Os10g13550	0	0	0.08	3891	2
LOC_Os01g54390	0	0.01	0.08	5156	2
LOC_Os03g09210	0.03	0.03	0.08	1884	2
LOC_Os01g17279	0.03	0.1	0.08	4301	1
LOC_Os12g42150	0	0	0.08	6332	2
LOC_Os05g31760	0	0	0.08	2746	2
LOC_Os06g04380	0	0.01	0.08	5824	2
LOC_Os03g22890	0	0.01	0.08	2046	2
LOC_Os01g12720	0.01	0.02	0.08	5059	2
LOC_Os10g40590	0.05	0.35	0.08	6222	1
LOC_Os11g14420	0.06	0.36	0.08	6253	0
LOC_Os09g27210	0.01	0.04	0.08	3770	2
LOC_Os06g39110	0	0	0.08	3086	2
LOC_Os01g11620	0	0	0.08	959	2
LOC_Os02g14770	0	0.01	0.08	1480	2
LOC_Os03g08390	0	0.01	0.08	1871	2
LOC_Os08g19830	0	0.01	0.08	3515	2
LOC_Os06g29180	0	0.01	0.08	3059	2
LOC_Os10g27220	0.01	0.02	0.08	3921	2
LOC_Os03g31594	0.07	0.16	0.08	5487	0
LOC_Os03g58050	0	0	0.08	2263	2
LOC_Os06g36050	0	0	0.08	3075	2
LOC_Os06g22870	0	0.01	0.08	3050	2
LOC_Os02g52560	0	0.03	0.08	1718	2
LOC_Os01g21034	0	0.03	0.08	1018	2
LOC_Os03g08450	0	0	0.08	1873	2
LOC_Os02g57050	0	0	0.08	5377	2
LOC_Os10g33170	0	0	0.08	3944	2
LOC_Os12g39200	0	0	0.08	4253	2
LOC_Os03g03420	0	0.02	0.08	5396	2
LOC_Os11g37510	0	0	0.08	6268	2
LOC_Os02g19510	0.04	0.02	0.08	1500	2
LOC_Os12g39620	0	0	0.08	4258	2	yes
LOC_Os09g26880	0	0	0.08	3768	2
LOC_Os02g17920	0	0	0.08	1496	2
LOC_Os02g20490	0	0	0.08	5280	2
LOC_Os04g18200	0.01	0.02	0.08	2366	2
LOC_Os06g01210	0.07	0.07	0.08	4911	0
LOC_Os09g26620	0	0	0.08	3766	2
LOC_Os05g42000	0	0	0.08	2831	2	yes
LOC_Os10g36060	0	0.01	0.08	6206	2
LOC_Os12g44370	0.01	0.06	0.08	6336	1
LOC_Os07g47860	0.5	0.46	0.08	4958	0
LOC_Os03g19960	0.02	0.01	0.08	2009	2
LOC_Os06g04680	0.01	0.03	0.08	5829	2
LOC_Os01g08700	0	0	0.08	936	2
LOC_Os09g28620	0	0.01	0.08	6130	2
LOC_Os07g29240	0	0	0.08	3296	2
LOC_Os12g44020	0	0	0.08	6334	2
LOC_Os08g36970	0.01	0.01	0.08	6064	2
LOC_Os04g35780	0.03	0.08	0.08	4488	1
LOC_Os06g20200	0	0.01	0.08	3037	2
LOC_Os02g46750	0	0.01	0.08	5337	2
LOC_Os11g39650	0.01	0.04	0.08	4128	2
LOC_Os02g47620	0	0	0.08	1666	2
LOC_Os03g24890	0.01	0.01	0.08	5475	2
LOC_Os01g45830	0	0	0.08	5120	2
LOC_Os09g04160	0.01	0	0.08	6094	2
LOC_Os06g24190	0	0.01	0.08	5865	2
LOC_Os06g39344	0.01	0.05	0.08	3090	2
LOC_Os04g32660	0.01	0.07	0.08	4485	1
LOC_Os01g22640	0	0.01	0.08	5083	2
LOC_Os02g41550	0	0.01	0.08	1607	2
LOC_Os12g40520	0.01	0.01	0.08	4262	2
LOC_Os07g05360	0	0	0.08	3202	2
LOC_Os01g13120	0	0.01	0.08	5063	2
LOC_Os08g22354	0.07	0.04	0.08	4666	1
LOC_Os11g41820	0.01	0.02	0.08	4133	2
LOC_Os02g10390	0.06	0.03	0.08	4359	1
LOC_Os03g53300	0	0	0.08	2199	2
LOC_Os10g39200	0.01	0.07	0.08	4719	1
LOC_Os05g45310	0.1	0.1	0.08	4910	0
LOC_Os02g57650	0	0	0.08	1774	2
LOC_Os02g57260	0	0.01	0.08	1768	2
LOC_Os01g13700	0.16	0.06	0.08	4754	0
LOC_Os07g08760	0.01	0.08	0.08	4619	1
LOC_Os10g37480	0.01	0.02	0.08	6211	2
LOC_Os08g08060	0.04	0.12	0.08	6039	1
LOC_Os08g44510	0.07	0.06	0.08	4971	0
LOC_Os03g28300	0	0	0.08	2073	2
LOC_Os02g41990	0	0.01	0.08	1612	2
LOC_Os10g23204	0.01	0.03	0.08	3909	2
LOC_Os05g51480	0.03	0.04	0.08	2912	2
LOC_Os01g04409	0.06	0.19	0.08	5039	0
LOC_Os03g09100	0	0	0.08	1883	2	yes
LOC_Os03g26820	0	0.03	0.08	2061	2
LOC_Os05g41640	0.01	0.08	0.08	4548	1
LOC_Os03g10090	0	0	0.08	1890	2
LOC_Os06g23274	0	0	0.08	5864	2
LOC_Os08g35190	0	0	0.08	3584	2
LOC_Os06g29310	0.01	0	0.08	3060	2
LOC_Os04g53620	0	0.02	0.08	2552	2
LOC_Os05g01250	0.01	0.02	0.08	2606	2
LOC_Os05g31490	0.15	0.04	0.08	5746	1
LOC_Os07g47500	0	0	0.08	3411	2
LOC_Os07g45570	0	0.02	0.08	3403	2
LOC_Os02g33080	0	0.01	0.08	1549	2
LOC_Os05g25850	0	0	0.08	2723	2	yes
LOC_Os01g26970	0	0.03	0.08	1041	2
LOC_Os04g14510	0.01	0.03	0.08	2361	2	yes
LOC_Os05g05480	0	0	0.08	2649	2
LOC_Os09g10940	0.22	0.12	0.08	6102	0
LOC_Os06g04820	0.01	0.15	0.08	4569	1
LOC_Os03g16430	0	0.01	0.08	1961	2
LOC_Os01g71262	0.19	0.41	0.08	4793	0
LOC_Os09g34970	0.05	0.03	0.08	3819	2
LOC_Os08g33380	0.01	0.02	0.08	6057	2
LOC_Os03g61920	0	0.02	0.08	2310	2
LOC_Os08g32160	0.01	0.01	0.08	3559	2
LOC_Os06g19680	0	0.01	0.08	3036	2	yes
LOC_Os06g44170	0	0.01	0.08	3124	2
LOC_Os10g06130	0	0.02	0.08	6180	2
LOC_Os07g30670	0	0	0.08	3305	2
LOC_Os03g52490	0	0	0.08	2190	2
LOC_Os06g47350	0	0.01	0.08	3147	2
LOC_Os05g49290	0.01	0.02	0.08	2889	2
LOC_Os02g04330	0.01	0	0.08	1408	2
LOC_Os07g48244	0	0.02	0.08	3419	2
LOC_Os10g43060	0	0.02	0.08	4031	2
LOC_Os01g47350	0	0.03	0.08	1111	2
LOC_Os06g48590	0.12	0.19	0.08	4931	0	yes
LOC_Os06g46970	0	0	0.09	3143	2
LOC_Os04g02500	0.02	0.02	0.09	5579	2
LOC_Os06g41450	0	0	0.09	3106	2
LOC_Os06g34690	0	0	0.09	3070	2
LOC_Os11g06390	0.01	0	0.09	4052	2
LOC_Os05g39240	0	0.01	0.09	2810	2
LOC_Os07g14160	0	0.01	0.09	5952	2
LOC_Os02g57180	0.03	0.02	0.09	1766	2
LOC_Os02g21080	0.01	0.04	0.09	1505	2
LOC_Os01g24680	0.04	0.05	0.09	1033	2
LOC_Os08g16130	0.02	0.05	0.09	6046	1
LOC_Os01g54784	0.07	0.05	0.09	4776	0
LOC_Os03g20370	0	0	0.09	2015	2
LOC_Os01g09010	0	0.02	0.09	940	2
LOC_Os10g25780	0	0	0.09	3913	2
LOC_Os05g03540	0	0.01	0.09	5700	2
LOC_Os06g13100	0.01	0.01	0.09	3017	2
LOC_Os11g03380	0	0.02	0.09	4039	2
LOC_Os08g02050	0.01	0	0.09	6023	2
LOC_Os06g43810	0	0	0.09	3119	2
LOC_Os03g03640	0	0	0.09	1814	2
LOC_Os02g30180	0.04	0.12	0.09	4369	1
LOC_Os02g55560	0	0	0.09	1753	2
LOC_Os09g33480	0	0	0.09	3809	2
LOC_Os02g57030	0.01	0.03	0.09	1762	2
LOC_Os10g27340	0	0	0.09	3923	2
LOC_Os05g07632	0.02	0.02	0.09	2665	2
LOC_Os02g32650	0.03	0.01	0.09	5295	2
LOC_Os06g43800	0	0.01	0.09	3118	2
LOC_Os01g70460	0	0.23	0.09	5211	1
LOC_Os08g06430	0.01	0.03	0.09	3477	2
LOC_Os10g41260	0	0	0.09	4007	2	yes
LOC_Os01g36870	0.09	0.12	0.09	5100	0
LOC_Os06g05100	0.01	0.02	0.09	2955	2
LOC_Os04g44510	0	0	0.09	2485	2
LOC_Os01g46610	0	0	0.09	1105	2
LOC_Os07g32020	0	0	0.09	5974	2
LOC_Os07g44940	0	0.01	0.09	5998	2
LOC_Os03g15900	0	0.01	0.09	1951	2
LOC_Os03g51150	0	0	0.09	2179	2
LOC_Os05g25210	0	0	0.09	2718	2
LOC_Os02g58720	0	0.03	0.09	1783	2	yes
LOC_Os08g33630	0	0.04	0.09	3570	2
LOC_Os01g38970	0.01	0.02	0.09	1077	2
LOC_Os02g18660	0	0	0.09	1498	2
LOC_Os08g34280	0	0	0.09	3581	2
LOC_Os06g10650	0	0	0.09	3001	2
LOC_Os03g03360	0	0	0.09	1811	2
LOC_Os07g15600	0	0.02	0.09	3269	2
LOC_Os06g07070	0.01	0.06	0.09	5834	1
LOC_Os02g08420	0	0.07	0.09	4357	1
LOC_Os05g38630	0.03	0.04	0.09	2804	2
LOC_Os06g07830	0	0.01	0.09	2979	2
LOC_Os10g35720	0.01	0.01	0.09	3957	2
LOC_Os12g07780	0.01	0	0.09	4172	2
LOC_Os08g39080	0.02	0.05	0.09	4672	1
LOC_Os02g07350	0	0	0.09	1428	2
LOC_Os03g57970	0	0.01	0.09	2261	2
LOC_Os07g09600	0.03	0.07	0.09	4624	1
LOC_Os03g16824	0.01	0.01	0.09	5451	2
LOC_Os05g05300	0	0.01	0.09	5707	2
LOC_Os05g24970	0	0	0.09	2717	2
LOC_Os03g63540	0	0	0.09	2330	2
LOC_Os03g45619	0	0	0.09	2132	2
LOC_Os01g13480	0	0	0.09	974	2	yes
LOC_Os10g25290	0	0	0.09	3910	2
LOC_Os06g13760	0	0.01	0.09	5851	2
LOC_Os08g43400	0	0.01	0.09	3663	2
LOC_Os04g49954	0.03	0.04	0.09	2516	2
LOC_Os02g48610	0.04	0.04	0.09	1675	2
LOC_Os06g30950	0	0	0.09	3064	2
LOC_Os03g57460	0	0	0.09	2254	2
LOC_Os02g13990	0	0	0.09	1476	2
LOC_Os01g16900	0.02	0.04	0.09	1004	2
LOC_Os02g08150	0	0	0.09	1441	2
LOC_Os03g18870	0	0	0.09	1998	2
LOC_Os05g49380	0	0	0.09	2891	2
LOC_Os03g09280	0.13	0.1	0.09	4834	0
LOC_Os06g05860	0	0	0.09	2964	2
LOC_Os01g34390	0.06	0.04	0.09	4308	1
LOC_Os03g13390	0	0.02	0.09	5437	2
LOC_Os07g05820	0	0.03	0.09	3207	2
LOC_Os04g37580	0	0.01	0.09	2422	2
LOC_Os07g39710	0	0.01	0.09	3350	2
LOC_Os09g23280	0.02	0.05	0.09	3748	2
LOC_Os04g41150	0.02	0.06	0.09	4494	1
LOC_Os01g13460	0.04	0.01	0.09	973	2
LOC_Os06g49180	0.01	0.02	0.09	3160	2
LOC_Os07g08070	0.02	0.08	0.09	4618	1
LOC_Os01g63270	0	0	0.09	1255	2
LOC_Os02g50174	0	0	0.09	1689	2	yes
LOC_Os04g45040	0.44	0.15	0.09	4879	0
LOC_Os06g11380	0	0.01	0.09	3006	2
LOC_Os03g64210	0.02	0.06	0.09	5575	1
LOC_Os01g10210	0	0	0.09	947	2
LOC_Os06g09830	0	0	0.09	5839	2
LOC_Os03g16480	0	0	0.09	1963	2	yes
LOC_Os01g18080	0	0.01	0.09	1009	2
LOC_Os03g02410	0	0.01	0.09	1802	2
LOC_Os04g38790	0	0.01	0.09	5614	2
LOC_Os04g52450	0.01	0.01	0.09	2541	2
LOC_Os01g64520	0	0.06	0.09	4339	1
LOC_Os06g39690	0	0	0.1	3091	2
LOC_Os09g15810	0	0	0.1	3725	2
LOC_Os09g30414	0	0	0.1	3792	2
LOC_Os07g38000	0	0	0.1	5983	2
LOC_Os11g05556	0	0	0.1	4048	2
LOC_Os01g66980	0	0	0.1	1295	2
LOC_Os09g37540	0	0	0.1	3845	2
LOC_Os03g16740	0.04	0.02	0.1	5450	2
LOC_Os09g26550	0.04	0.05	0.1	6124	1
LOC_Os05g25194	0.03	0.08	0.1	5736	1
LOC_Os06g47840	0.01	0.01	0.1	3149	2
LOC_Os05g38400	0	0.01	0.1	2801	2
LOC_Os02g48340	0.27	0.08	0.1	5344	0
LOC_Os09g37480	0	0.01	0.1	6161	2
LOC_Os03g27770	0	0.01	0.1	2071	2
LOC_Os12g13120	0	0.01	0.1	6295	2
LOC_Os04g45690	0	0	0.1	2493	2	yes
LOC_Os04g25570	0	0.01	0.1	2380	2
LOC_Os05g01810	0.02	0.01	0.1	2614	2
LOC_Os01g51430	0.01	0.04	0.1	5149	2
LOC_Os02g47870	0.01	0.01	0.1	1669	2	yes
LOC_Os05g32570	0.05	0.03	0.1	4537	1
LOC_Os06g04780	0	0	0.1	2952	2
LOC_Os02g57010	0	0	0.1	1761	2
LOC_Os03g01880	0.03	0.01	0.1	1791	2
LOC_Os07g46320	0	0.01	0.1	6001	2
LOC_Os05g40290	0.01	0.06	0.1	5774	1
LOC_Os03g03910	0	0	0.1	1820	2	yes
LOC_Os09g32640	0	0.01	0.1	3803	2
LOC_Os05g45420	0.01	0.01	0.1	2855	2
LOC_Os05g07700	0	0.01	0.1	2670	2
LOC_Os01g65520	0	0.01	0.1	5198	2
LOC_Os04g01674	0.04	0.04	0.1	5577	2
LOC_Os05g49890	0	0.01	0.1	2896	2
LOC_Os05g37690	0.03	0.07	0.1	4543	1
LOC_Os04g14654	0.02	0.03	0.1	5585	2
LOC_Os03g09120	0	0	0.1	5420	2
LOC_Os03g55150	0	0	0.1	2220	2
LOC_Os05g43560	0.01	0.03	0.1	5780	2
LOC_Os02g11050	0.04	0.08	0.1	4361	1
LOC_Os03g33580	0	0.01	0.1	2094	2
LOC_Os01g72330	0	0	0.1	1338	2
LOC_Os12g44360	0	0	0.1	4285	2
LOC_Os05g11810	0.02	0.04	0.1	2685	2
LOC_Os11g36480	0.02	0.06	0.1	4731	1
LOC_Os06g15360	0.03	0.09	0.1	4584	1
LOC_Os01g65090	0	0.01	0.1	1272	2	yes
LOC_Os01g59510	0	0	0.1	5170	2
LOC_Os08g38270	0	0	0.1	3608	2
LOC_Os09g38410	0	0	0.1	3853	2
LOC_Os11g01790	0	0.01	0.1	6232	2
LOC_Os06g05670	0.01	0.07	0.1	4571	1
LOC_Os01g38359	0	0	0.1	5106	2
LOC_Os02g51750	0	0	0.1	1704	2
LOC_Os01g51700	0.01	0.04	0.1	1149	2
LOC_Os08g38880	0.01	0.03	0.1	3611	2
LOC_Os05g34770	0.01	0.02	0.1	2777	2
LOC_Os05g02510	0.01	0.05	0.1	2625	2
LOC_Os09g19560	0	0	0.1	3735	2
LOC_Os06g39260	0	0	0.1	3088	2
LOC_Os10g33230	0.01	0	0.1	3945	2
LOC_Os04g52760	0.01	0.09	0.1	4506	1
LOC_Os01g39310	0.03	0.09	0.1	4314	1
LOC_Os02g30630	0.01	0.01	0.1	1536	2
LOC_Os06g02210	0	0	0.1	2925	2
LOC_Os04g01250	0.01	0.03	0.1	2345	2
LOC_Os01g06580	0	0	0.1	922	2
LOC_Os07g08750	0.02	0.02	0.1	3237	2	yes
LOC_Os02g03850	0.02	0.02	0.1	1398	2
LOC_Os05g07040	0.08	0.16	0.1	4896	0
LOC_Os09g34960	0.03	0.38	0.1	6153	1
LOC_Os05g44100	0	0	0.1	2842	2
LOC_Os07g09000	0	0	0.1	3241	2
LOC_Os06g36090	0	0.06	0.1	4592	1
LOC_Os03g58160	0	0.01	0.1	2269	2	yes
LOC_Os04g49530	0.02	0.09	0.1	5660	1
LOC_Os06g14370	0	0.01	0.1	3023	2
LOC_Os10g36950	0.01	0.03	0.1	3967	2
LOC_Os05g16630	0.15	0.1	0.1	4900	0
LOC_Os04g40420	0	0	0.1	2444	2
LOC_Os01g53910	0.01	0.01	0.1	1170	2
LOC_Os03g10180	0	0	0.1	1891	2
LOC_Os11g32500	0	0	0.1	4102	2
LOC_Os02g10700	0.01	0.01	0.1	1460	2
LOC_Os03g53270	0	0	0.1	2198	2
LOC_Os04g57150	0.02	0.08	0.1	5689	1
LOC_Os06g04870	0.01	0.02	0.1	2953	2
LOC_Os01g53160	0.03	0.03	0.1	5153	2
LOC_Os09g34300	0.01	0.04	0.1	6149	2
LOC_Os08g41830	0.02	0.04	0.1	3645	2
LOC_Os07g31490	0.02	0.04	0.1	3313	2
LOC_Os11g42220	0	0.01	0.1	6272	2
LOC_Os01g56780	0	0.01	0.1	1197	2
LOC_Os04g40320	0.04	0.17	0.1	4493	1
LOC_Os01g46080	0	0.02	0.1	5121	2
LOC_Os12g06330	0	0	0.1	6283	2
LOC_Os04g58880	0.04	0.12	0.1	4516	1
LOC_Os10g37110	0	0	0.1	3968	2
LOC_Os01g62080	0	0.01	0.1	1242	2
LOC_Os02g17870	0.09	0.25	0.1	4806	0
LOC_Os09g33490	0.01	0	0.1	3810	2
LOC_Os03g02270	0	0.01	0.1	1798	2
LOC_Os05g01950	0.01	0.04	0.1	2617	2
LOC_Os02g43930	0	0.01	0.1	1630	2
LOC_Os11g38260	0	0	0.1	4120	2
LOC_Os05g36120	0	0	0.1	2786	2
LOC_Os02g54980	0	0	0.1	1744	2
LOC_Os06g10430	0	0.01	0.1	2998	2
LOC_Os03g19280	0	0	0.1	2002	2
LOC_Os05g33880	0	0	0.11	2770	2
LOC_Os12g39380	0	0	0.11	4256	2
LOC_Os07g13530	0.02	0.05	0.11	4627	1	yes
LOC_Os01g16354	0.13	0.32	0.11	5072	0
LOC_Os05g01290	0	0	0.11	2609	2
LOC_Os04g37500	0	0	0.11	2420	2
LOC_Os08g41390	0.01	0.01	0.11	3642	2
LOC_Os03g18120	0	0	0.11	5455	2
LOC_Os07g39480	0.05	0.52	0.11	5987	0	yes
LOC_Os01g05800	0	0	0.11	917	2
LOC_Os12g20150	0.03	0.04	0.11	4197	2
LOC_Os11g34300	0.04	0.04	0.11	4110	2
LOC_Os03g59450	0	0	0.11	5555	2
LOC_Os09g32090	0.01	0.01	0.11	6142	2
LOC_Os09g07830	0.04	0.1	0.11	6098	1
LOC_Os03g59360	0.01	0.05	0.11	4465	1
LOC_Os01g06660	0	0	0.11	5044	2
LOC_Os02g10970	0	0	0.11	1465	2
LOC_Os07g46660	0.01	0	0.11	3406	2
LOC_Os05g01520	0	0.01	0.11	2611	2
LOC_Os07g30150	0	0	0.11	3302	2
LOC_Os02g16450	0.09	0.06	0.11	5270	0
LOC_Os03g13170	0	0	0.11	1923	2
LOC_Os02g34540	0	0	0.11	5300	2
LOC_Os05g07860	0	0	0.11	2671	2
LOC_Os10g39910	0.02	0.08	0.11	6219	1
LOC_Os01g06600	0.02	0.04	0.11	924	2
LOC_Os01g38980	0	0	0.11	1078	2
LOC_Os07g39220	0	0	0.11	5986	2
LOC_Os04g55040	0	0.11	0.11	4509	1
LOC_Os06g51084	0	0.03	0.11	3179	2
LOC_Os05g08640	0	0	0.11	2677	2
LOC_Os10g35150	0	0	0.11	3954	2
LOC_Os06g44180	0	0	0.11	3125	2
LOC_Os04g53760	0	0	0.11	2555	2
LOC_Os04g44340	0	0.01	0.11	2481	2
LOC_Os04g54360	0.12	0.03	0.11	5677	1
LOC_Os07g19060	0.01	0.01	0.11	3274	2
LOC_Os03g15033	0	0	0.11	1938	2
LOC_Os10g38470	0	0	0.11	3980	2	yes
LOC_Os10g42620	0	0	0.11	4022	2
LOC_Os03g48060	0	0.01	0.11	5513	2
LOC_Os08g01170	0.01	0.03	0.11	3438	2
LOC_Os06g48320	0.02	0.05	0.11	5913	1
LOC_Os07g16130	0.07	0.06	0.11	4940	0
LOC_Os01g69850	0.15	0.07	0.11	4791	0
LOC_Os10g31790	0.01	0.02	0.11	3938	2
LOC_Os05g15510	0	0	0.11	5728	2
LOC_Os05g02940	0	0.01	0.11	2628	2
LOC_Os01g36070	0.01	0.04	0.11	1066	2
LOC_Os07g43890	0	0.02	0.11	3391	2
LOC_Os10g37530	0.01	0.01	0.11	3973	2
LOC_Os05g27870	0	0	0.11	5738	2
LOC_Os04g01500	0	0.01	0.11	2347	2
LOC_Os06g34730	0	0.01	0.11	3071	2
LOC_Os03g34300	0.08	0.16	0.11	4853	0
LOC_Os01g64030	0.08	0.07	0.11	5191	0
LOC_Os02g13840	0.01	0.03	0.11	1474	2
LOC_Os03g18560	0	0	0.11	1991	2
LOC_Os05g47550	0.03	0.05	0.11	4551	1
LOC_Os03g58960	0.04	0.07	0.11	4463	1	yes
LOC_Os01g47070	0	0	0.11	1109	2
LOC_Os05g50480	0	0	0.11	2901	2
LOC_Os07g02460	0	0	0.11	3195	2
LOC_Os08g44200	0.02	0.05	0.11	6088	1
LOC_Os11g38990	0.02	0.02	0.11	4125	2
LOC_Os11g11390	0	0	0.11	4068	2
LOC_Os06g06250	0	0.01	0.11	2970	2
LOC_Os03g03770	0.02	0.02	0.11	1817	2
LOC_Os11g04860	0.01	0.02	0.11	6239	2
LOC_Os09g39180	0	0	0.11	103	2
LOC_Os03g02640	0	0	0.12	1804	2
LOC_Os07g14830	0	0	0.12	3267	2
LOC_Os01g56670	0.17	0.28	0.12	4779	0
LOC_Os06g45570	0	0	0.12	5901	2
LOC_Os01g63470	0.07	0.22	0.12	4783	0
LOC_Os09g25460	0	0	0.12	3761	2
LOC_Os12g06260	0.01	0.04	0.12	4162	2
LOC_Os03g55410	0.02	0.04	0.12	2225	2	yes
LOC_Os05g49050	0.02	0.03	0.12	5805	2
LOC_Os02g55030	0.01	0.02	0.12	1745	2
LOC_Os02g55060	0	0	0.12	1746	2
LOC_Os12g42370	0.01	0.02	0.12	6333	2
LOC_Os09g32240	0	0	0.12	3800	2
LOC_Os01g25330	0.1	0.07	0.12	5087	0
LOC_Os06g30460	0.01	0.01	0.12	5872	2
LOC_Os09g27420	0	0	0.12	102	2
LOC_Os04g06770	0	0	0.12	2357	2
LOC_Os01g54960	0.05	0.03	0.12	4324	1
LOC_Os06g50310	0	0	0.12	3173	2
LOC_Os03g64360	0.18	0.46	0.12	4870	0
LOC_Os02g39140	0	0.16	0.12	5315	1
LOC_Os01g07730	0	0.01	0.12	930	2
LOC_Os01g68710	0.01	0.02	0.12	1311	2
LOC_Os03g07360	0	0.02	0.12	1857	2	yes
LOC_Os03g45870	0.19	0.14	0.12	4857	0
LOC_Os03g14590	0	0	0.12	1933	2
LOC_Os03g62910	0.1	0.17	0.12	5570	0
LOC_Os07g30800	0	0	0.12	3307	2
LOC_Os01g04190	0	0	0.12	902	2
LOC_Os04g30780	0	0	0.12	2385	2
LOC_Os01g07240	0	0	0.12	926	2
LOC_Os01g11340	0	0	0.12	956	2
LOC_Os03g22010	0	0	0.12	2035	2	yes
LOC_Os02g08500	0.01	0.02	0.12	1446	2
LOC_Os12g17830	0.01	0.06	0.12	4740	1
LOC_Os04g31940	0.06	0.03	0.12	4484	1
LOC_Os01g68790	0	0	0.12	1313	2
LOC_Os01g62840	0	0	0.12	1250	2	yes
LOC_Os02g53110	0.01	0.02	0.12	1724	2
LOC_Os03g37580	0.14	0.27	0.12	5492	0
LOC_Os01g47460	0	0.05	0.12	5129	2
LOC_Os01g16146	0	0.01	0.12	995	2
LOC_Os04g35590	0	0	0.12	2410	2
LOC_Os12g42180	0.1	0.73	0.12	5027	0
LOC_Os01g68320	0	0.01	0.12	1306	2
LOC_Os06g22820	0.03	0.34	0.12	4585	1
LOC_Os08g06070	0.01	0.02	0.12	3474	2
LOC_Os06g13560	0	0	0.12	5850	2
LOC_Os03g49480	0.01	0.02	0.12	2157	2
LOC_Os01g61580	0.01	0.03	0.12	1233	2
LOC_Os05g48020	0.02	0.06	0.12	4552	1
LOC_Os02g24134	0.17	0.36	0.12	5283	0
LOC_Os12g44170	0	0	0.12	4283	2
LOC_Os01g03980	0	0.01	0.12	899	2
LOC_Os07g07680	0.02	0.02	0.12	3227	2
LOC_Os05g48340	0	0.05	0.12	2875	2
LOC_Os02g49992	0.03	0.03	0.12	5352	2
LOC_Os02g13100	0.02	0.02	0.12	1469	2
LOC_Os02g44330	0.04	0.02	0.12	5330	2
LOC_Os09g07294	0	0.02	0.12	3699	2
LOC_Os07g09450	0	0	0.12	3245	2
LOC_Os07g39430	0	0	0.12	3345	2
LOC_Os02g37080	0.05	0.13	0.12	4816	0
LOC_Os01g57110	0.01	0.02	0.12	1200	2	yes
LOC_Os01g22370	0.01	0.02	0.12	1025	2	yes
LOC_Os03g08630	0.02	0.02	0.12	1877	2
LOC_Os07g46846	0	0	0.12	6005	2
LOC_Os11g26750	0	0	0.12	6258	2
LOC_Os04g41960	0	0.01	0.12	2461	2
LOC_Os05g32970	0	0	0.12	2757	2
LOC_Os03g63970	0	0	0.12	5573	2
LOC_Os09g09520	0	0	0.12	3707	2
LOC_Os03g17310	0.01	0	0.12	5453	2
LOC_Os12g34860	0.01	0.03	0.12	4225	2
LOC_Os03g22210	0.01	0.04	0.12	2037	2
LOC_Os02g54730	0.02	0.02	0.12	1741	2
LOC_Os09g20590	0	0.01	0.12	6111	2
LOC_Os06g47640	0	0	0.12	3148	2
LOC_Os07g46420	0	0	0.12	6002	2
LOC_Os03g22270	0.03	0.02	0.12	2038	2
LOC_Os03g49900	0	0.03	0.12	2163	2	yes
LOC_Os02g49700	0	0.06	0.12	4392	1
LOC_Os04g58780	0	0.03	0.12	5694	2
LOC_Os02g52480	0	0	0.12	1717	2
LOC_Os06g19620	0	0.01	0.12	5857	2
LOC_Os02g48480	0.01	0.01	0.12	1674	2
LOC_Os01g58740	0	0	0.12	5168	2
LOC_Os01g71330	0	0.03	0.12	1333	2
LOC_Os01g02020	0	0	0.12	887	2
LOC_Os05g35530	0.03	0.06	0.12	4541	1
LOC_Os02g57630	0.02	0.09	0.12	4407	1
LOC_Os03g02260	0	0	0.12	1797	2
LOC_Os03g52160	0	0	0.12	2189	2
LOC_Os07g37040	0.01	0.02	0.12	3328	2
LOC_Os01g20830	0	0	0.12	1016	2
LOC_Os08g39440	0.12	0.41	0.12	4967	0
LOC_Os08g06250	0	0.01	0.12	3475	2
LOC_Os03g12260	0	0	0.12	5431	2
LOC_Os03g29260	0	0	0.12	2077	2
[truncated: 4,338 more rows]

## Sheet: S3.2. MA1 Roots
Supplementary Table S3.2 - Root samples combined meta-analysis MA.1
MSU_Locus	Fisher	rOP	REM	Rank	Shared by	ROS-related
LOC_Os03g25440	0.01	0.02	0.03	2	4
LOC_Os07g29600	0	0.01	0.01	3	4	yes
LOC_Os08g30930	0	0	0	6	4
LOC_Os04g37980	0.01	0.01	0.02	7	4
LOC_Os10g28080	0	0	0.03	15	4
LOC_Os06g48050	0	0	0.04	38	4
LOC_Os01g64110	0	0	0.02	47	4
LOC_Os02g52830	0	0	0	49	4
LOC_Os04g37500	0	0	0.01	52	4
LOC_Os05g50654	0	0.01	0.01	56	4
LOC_Os12g01510	0	0.01	0.01	64	4
LOC_Os01g48910	0	0	0	69	4
LOC_Os03g13460	0.01	0.04	0.01	73	4
LOC_Os01g09670	0	0.01	0.01	81	4
LOC_Os01g11340	0	0	0	82	4
LOC_Os01g16900	0	0	0.01	83	4
LOC_Os01g19020	0	0	0	84	4	yes
LOC_Os01g37000	0	0	0	86	4	yes
LOC_Os01g39000	0	0.01	0	87	4
LOC_Os01g47780	0	0.01	0	88	4
LOC_Os01g66970	0	0	0	90	4	yes
LOC_Os02g43300	0.01	0	0.01	93	4
LOC_Os02g44080	0	0	0	94	4
LOC_Os03g01270	0	0	0.01	96	4
LOC_Os03g03350	0	0	0	97	4
LOC_Os03g25150	0	0	0	98	4
LOC_Os03g43720	0	0	0.19	1	3
LOC_Os02g09810	0	0.03	0.42	5	3
LOC_Os02g38350	0.03	0.02	0.09	8	3
LOC_Os12g10740	0.01	0.01	0.17	9	3
LOC_Os01g24710	0	0	0.45	10	3
LOC_Os02g03960	0	0	0.47	11	3
LOC_Os05g08640	0.02	0.05	0.42	12	3
LOC_Os09g23084	0.01	0.01	0.63	14	3
LOC_Os12g36880	0	0	0.23	16	3	yes
LOC_Os01g03390	0	0	0.07	17	3
LOC_Os01g10210	0	0	0.18	18	3
LOC_Os01g65110	0	0	0.26	19	3
LOC_Os02g32580	0	0	0.51	20	3
LOC_Os02g37180	0.01	0.03	0.43	21	3
LOC_Os02g48630	0.02	0	0.06	22	3
LOC_Os03g12890	0	0	0.65	23	3
LOC_Os03g18140	0	0	0.38	24	3
LOC_Os03g21730	0	0.01	0.94	25	3
LOC_Os03g27960	0.01	0.01	0.44	26	3
LOC_Os04g25060	0	0	0.13	28	3
LOC_Os05g45020	0.03	0.02	0.86	32	3
LOC_Os05g46250	0.02	0.04	0.32	33	3
LOC_Os06g35700	0	0.01	0.54	36	3
LOC_Os06g49700	0.03	0.02	0.51	39	3
LOC_Os06g50080	0.01	0.03	0.74	40	3
LOC_Os07g43950	0	0.01	0.67	41	3
LOC_Os07g48320	0.01	0.02	0.71	42	3
LOC_Os08g26880	0.05	0.03	0.87	43	3
LOC_Os10g21268	0	0.01	0.8	45	3
LOC_Os12g36850	0	0	0.36	46	3	yes
LOC_Os02g43170	0	0	0.11	48	3
LOC_Os03g60509	0	0	0.45	51	3
LOC_Os05g02770	0.01	0.01	0.74	53	3
LOC_Os05g33510	0.04	0.03	0.48	54	3
LOC_Os06g49340	0	0	0.38	59	3
LOC_Os09g35810	0.02	0.02	0.22	61	3
LOC_Os11g42550	0	0	0.98	63	3	yes
LOC_Os12g08180	0.03	0.03	0.71	66	3
LOC_Os01g19820	0	0.01	0.37	67	3
LOC_Os01g73140	0.02	0.01	0.38	71	3
LOC_Os04g41460	0.01	0.03	0.29	74	3
LOC_Os06g11210	0.01	0.01	0.91	75	3
LOC_Os07g44070	0	0	0.75	76	3
LOC_Os07g44250	0.01	0.01	0.72	77	3	yes
LOC_Os01g03630	0	0	0.22	80	3
LOC_Os03g27590	0.01	0.01	0.73	100	3
LOC_Os03g42830	0	0.01	0	101	3
LOC_Os04g36770	0	0	0	105	3
LOC_Os04g40490	0	0.01	0	106	3	yes
LOC_Os04g45290	0	0	0	107	3
LOC_Os04g49970	0	0.01	0.04	108	3	yes
LOC_Os04g55040	0.01	0.01	0.02	109	3
LOC_Os05g31750	0	0	0	113	3
LOC_Os06g06290	0	0	0.02	116	3
LOC_Os07g43670	0	0	0	121	3	yes
LOC_Os07g45080	0	0	0	122	3	yes
LOC_Os08g06100	0	0.01	0	126	3
LOC_Os08g08970	0	0.02	0	127	3	yes
LOC_Os08g34280	0.01	0	0.01	128	3
LOC_Os09g07460	0	0	0.02	131	3
LOC_Os09g11460	0	0.01	0.02	133	3	yes
LOC_Os10g40510	0	0.02	0.01	135	3
LOC_Os01g10290	0.05	0.02	0.02	139	3
LOC_Os01g11650	0	0.01	0.03	141	3
LOC_Os01g13210	0.01	0.02	0.03	142	3
LOC_Os01g25484	0	0	0.02	145	3
LOC_Os01g25560	0.04	0.03	0.01	146	3
LOC_Os01g46980	0.05	0.03	0.01	151	3
LOC_Os01g50010	0	0	0.02	152	3
LOC_Os01g57770	0.01	0.01	0.04	155	3	yes
LOC_Os01g64630	0.01	0.01	0.01	157	3
LOC_Os01g68740	0	0	0	158	3	yes
LOC_Os01g73024	0	0	0.02	160	3
LOC_Os02g10200	0.03	0.01	0	164	3	yes
LOC_Os02g30810	0	0	0.04	168	3
LOC_Os02g41860	0.01	0.02	0.01	170	3
LOC_Os02g42220	0	0	0.05	171	3
LOC_Os02g48720	0.02	0.04	0.01	172	3
LOC_Os02g50600	0	0	0.03	174	3
LOC_Os03g01180	0.01	0.02	0.01	177	3
LOC_Os03g01300	0	0	0.03	178	3
LOC_Os03g02040	0	0.04	0.02	180	3
LOC_Os03g14150	0	0.01	0.02	183	3
LOC_Os01g01369	0.04	0.03	0.03	186	3
LOC_Os01g03060	0.01	0	0.01	187	3
LOC_Os01g03110	0	0	0	188	3
LOC_Os01g04050	0	0	0.01	189	3
LOC_Os01g04330	0	0	0.01	190	3
LOC_Os01g04350	0	0	0	191	3
LOC_Os01g05560	0.04	0.02	0	192	3
LOC_Os01g06220	0	0	0.01	193	3
LOC_Os01g07250	0	0.03	0.01	194	3
LOC_Os01g08090	0.02	0.04	0.02	195	3
LOC_Os01g09560	0	0.03	0.01	196	3
LOC_Os01g10400	0	0	0.03	197	3
LOC_Os01g11910	0	0	0	198	3
LOC_Os01g12390	0.02	0.01	0	199	3
LOC_Os01g12730	0.01	0.02	0	200	3
LOC_Os01g13560	0	0	0	201	3
LOC_Os01g13730	0.01	0.01	0.01	202	3
LOC_Os01g15770	0	0.01	0.04	203	3
LOC_Os01g16890	0.04	0.01	0.02	204	3
LOC_Os01g18220	0	0.01	0.01	205	3
LOC_Os01g18800	0	0	0.04	206	3
LOC_Os01g21960	0.01	0.02	0.04	207	3
LOC_Os01g22370	0	0.01	0.01	208	3	yes
LOC_Os01g22630	0.01	0.01	0.02	209	3
LOC_Os01g23380	0.02	0.03	0	210	3	yes
LOC_Os01g23620	0.02	0.02	0.02	211	3
LOC_Os01g24070	0.01	0.03	0.01	212	3	yes
LOC_Os01g26970	0	0	0	213	3
LOC_Os01g27210	0	0.03	0.05	214	3	yes
LOC_Os01g33050	0.01	0.01	0.01	215	3
LOC_Os01g34390	0	0	0.04	216	3
LOC_Os01g36070	0	0	0	217	3
LOC_Os01g37480	0.03	0.01	0.02	218	3
LOC_Os01g37690	0.02	0.01	0.03	219	3
LOC_Os01g37980	0.01	0.01	0.03	220	3
LOC_Os01g39270	0.02	0.03	0.01	221	3
LOC_Os01g40330	0.02	0.02	0.01	222	3
LOC_Os01g41120	0.01	0.03	0.03	223	3
LOC_Os01g41710	0	0	0.04	224	3
LOC_Os01g42430	0	0	0	225	3
LOC_Os01g42650	0.01	0.03	0.03	226	3
LOC_Os01g42770	0.03	0.01	0	227	3
LOC_Os01g42850	0.01	0.04	0	228	3
LOC_Os01g43540	0.03	0.02	0.01	229	3
LOC_Os01g45720	0	0	0.02	230	3
LOC_Os01g46370	0	0	0.02	231	3
LOC_Os01g46926	0.03	0.01	0.03	232	3
LOC_Os01g47490	0.01	0.03	0.01	233	3
LOC_Os01g47600	0.01	0.02	0.02	234	3
LOC_Os01g47740	0.05	0.02	0.05	235	3	yes
LOC_Os01g48130	0	0	0.02	236	3
LOC_Os01g48270	0	0	0	237	3
LOC_Os01g48720	0	0.01	0	238	3
LOC_Os01g51210	0	0	0	239	3
LOC_Os01g51410	0	0	0	240	3
LOC_Os01g51700	0.01	0.01	0.02	241	3
LOC_Os01g51840	0	0	0.02	242	3
LOC_Os01g51870	0	0	0.04	243	3
LOC_Os01g52160	0	0.02	0.01	244	3
LOC_Os01g52610	0	0.01	0	245	3
LOC_Os01g53294	0.02	0.01	0.01	246	3	yes
LOC_Os01g53350	0	0.02	0.04	247	3
LOC_Os01g53810	0	0.01	0.01	248	3
LOC_Os01g54700	0.01	0	0.03	249	3
LOC_Os01g55170	0.04	0.02	0.03	250	3
LOC_Os01g55870	0.02	0.01	0.04	251	3
LOC_Os01g56030	0	0	0.01	252	3
LOC_Os01g56670	0	0.01	0.03	253	3
LOC_Os01g56780	0	0.01	0.05	254	3
LOC_Os01g57420	0.01	0	0.01	255	3
LOC_Os01g57720	0.02	0.02	0.04	256	3
LOC_Os01g58550	0.01	0.05	0.03	257	3
LOC_Os01g60020	0	0	0.02	258	3
LOC_Os01g61380	0	0.01	0	259	3
LOC_Os01g61580	0.05	0.03	0.03	260	3
LOC_Os01g62070	0.01	0.04	0.01	261	3
LOC_Os01g62620	0.01	0.01	0	262	3
LOC_Os01g62870	0	0	0.02	263	3
LOC_Os01g63480	0	0	0.01	264	3
LOC_Os01g63970	0	0	0.01	265	3
LOC_Os01g64470	0	0.01	0.04	266	3
LOC_Os01g64700	0.02	0.01	0.01	267	3
LOC_Os01g65090	0.03	0.04	0.04	268	3	yes
LOC_Os01g65520	0.03	0.03	0.03	269	3
LOC_Os01g65670	0	0.01	0.04	270	3
LOC_Os01g65780	0	0.05	0.03	271	3
LOC_Os01g66500	0.01	0.01	0	272	3
LOC_Os01g67390	0	0	0.01	273	3
LOC_Os01g67560	0	0	0	274	3
LOC_Os01g67880	0.04	0.02	0	275	3
LOC_Os01g68570	0.01	0	0.02	276	3
LOC_Os01g68730	0	0.02	0	277	3
LOC_Os01g69080	0.01	0	0.01	278	3
LOC_Os01g70180	0	0	0.04	279	3
LOC_Os01g70780	0.02	0.01	0.01	280	3
LOC_Os01g70960	0	0	0.04	281	3
LOC_Os01g70980	0.01	0.02	0.02	282	3
LOC_Os01g71090	0	0	0	283	3
LOC_Os01g71200	0	0.01	0	284	3
LOC_Os01g71350	0	0	0.02	285	3
LOC_Os01g72330	0	0.01	0.04	286	3
LOC_Os01g72834	0.03	0.01	0	287	3
LOC_Os01g73250	0	0	0.01	288	3	yes
LOC_Os01g73470	0.05	0.03	0.03	289	3
LOC_Os01g73580	0.03	0.02	0.03	290	3
LOC_Os01g73780	0.03	0.02	0.02	291	3
LOC_Os01g73940	0	0	0.04	292	3
LOC_Os02g01250	0.05	0.04	0	293	3
LOC_Os02g01500	0.01	0.02	0.02	294	3
LOC_Os02g01960	0	0	0	295	3
LOC_Os02g02320	0	0.01	0	296	3
LOC_Os02g02360	0.03	0.01	0.01	297	3
LOC_Os02g03850	0.02	0.02	0.03	298	3
LOC_Os02g04250	0.01	0.02	0	299	3
LOC_Os02g04560	0.05	0.05	0.01	300	3
LOC_Os02g04950	0.05	0.04	0.03	301	3
LOC_Os02g05310	0.04	0.04	0	302	3
LOC_Os02g06840	0.01	0.01	0.03	303	3
LOC_Os02g06890	0.01	0.01	0.02	304	3	yes
LOC_Os02g07210	0.02	0.02	0.01	305	3
LOC_Os02g07410	0	0.04	0.02	306	3
LOC_Os02g07910	0.03	0.02	0.01	307	3
LOC_Os02g09250	0	0	0.01	308	3
LOC_Os02g09770	0.01	0.01	0	309	3
LOC_Os02g10390	0	0	0.03	310	3
LOC_Os02g12690	0	0	0.01	311	3
LOC_Os02g12760	0	0.03	0	312	3
LOC_Os02g14290	0.03	0.03	0.05	313	3
LOC_Os02g14530	0.01	0.02	0	314	3
LOC_Os02g15230	0.01	0.01	0.04	315	3
LOC_Os02g17350	0	0	0.01	316	3
LOC_Os02g17500	0.01	0.03	0.05	317	3
LOC_Os02g18410	0	0	0	318	3
LOC_Os02g18840	0.02	0.03	0.02	319	3
LOC_Os02g21650	0.04	0.01	0	320	3
LOC_Os02g25060	0	0	0	321	3
LOC_Os02g25900	0.01	0.01	0.01	322	3
LOC_Os02g29550	0.03	0.02	0.01	323	3	yes
LOC_Os02g31100	0.03	0.03	0.03	324	3
LOC_Os02g31874	0	0.02	0.03	325	3
LOC_Os02g32840	0	0	0.05	326	3	yes
LOC_Os02g34560	0	0	0.01	327	3
LOC_Os02g35180	0.01	0.01	0.03	328	3
LOC_Os02g35190	0	0	0.01	329	3
LOC_Os02g35830	0.01	0.03	0	330	3
LOC_Os02g36350	0.01	0.02	0.01	331	3
LOC_Os02g36870	0.03	0.03	0.04	332	3
LOC_Os02g36974	0.01	0.02	0	333	3
LOC_Os02g37190	0	0	0.01	334	3	yes
LOC_Os02g37420	0.02	0.03	0	335	3
LOC_Os02g37880	0.03	0.01	0.02	336	3
LOC_Os02g38190	0.02	0.02	0	337	3
LOC_Os02g38200	0.01	0.01	0.01	338	3
LOC_Os02g39360	0	0	0.05	339	3	yes
LOC_Os02g40680	0.01	0	0.02	340	3
LOC_Os02g40690	0.02	0.02	0.02	341	3
LOC_Os02g40700	0	0.01	0.03	342	3
LOC_Os02g43290	0.02	0.04	0.03	343	3
LOC_Os02g43850	0	0.01	0.01	344	3
LOC_Os02g44310	0	0.02	0.03	345	3
LOC_Os02g44630	0	0	0.01	346	3
LOC_Os02g45344	0.01	0.02	0	347	3
LOC_Os02g45920	0.02	0.01	0.02	348	3
LOC_Os02g46260	0.03	0.04	0.05	349	3
LOC_Os02g47060	0.01	0.01	0.02	350	3	yes
LOC_Os02g47600	0	0	0	351	3
LOC_Os02g47880	0	0	0.01	352	3
LOC_Os02g48480	0.01	0.02	0.01	353	3
LOC_Os02g48590	0.02	0.03	0.05	354	3
LOC_Os02g48610	0.05	0.01	0.03	355	3
LOC_Os02g48840	0.02	0.04	0	356	3
LOC_Os02g48870	0.01	0.03	0.01	357	3
LOC_Os02g49360	0.03	0.01	0.01	358	3
LOC_Os02g49610	0.05	0.04	0	359	3
LOC_Os02g50620	0	0	0	360	3
LOC_Os02g50860	0.01	0.02	0.02	361	3
LOC_Os02g51080	0	0	0.03	362	3
LOC_Os02g51130	0	0.01	0.01	363	3
LOC_Os02g51610	0.01	0.01	0	364	3
LOC_Os02g51890	0	0.01	0.01	365	3
LOC_Os02g52314	0	0	0.01	366	3
LOC_Os02g52560	0.02	0.02	0.02	367	3
LOC_Os02g52610	0.01	0.01	0	368	3
LOC_Os02g52860	0.03	0.05	0.01	369	3
LOC_Os02g52990	0	0	0.02	370	3
LOC_Os02g53110	0.03	0.05	0	371	3
LOC_Os02g55140	0.03	0.01	0.01	372	3
LOC_Os02g55870	0.02	0.02	0	373	3
LOC_Os02g55980	0.02	0.01	0.03	374	3
LOC_Os02g56280	0.02	0.02	0.03	375	3
LOC_Os02g56600	0	0	0	376	3
LOC_Os02g56840	0	0	0.01	377	3
LOC_Os03g01700	0	0.01	0.01	378	3	yes
LOC_Os03g02530	0	0.01	0.01	379	3
LOC_Os03g02560	0	0	0.03	380	3
LOC_Os03g02850	0.03	0.03	0.01	381	3
LOC_Os03g03070	0.01	0.02	0.01	382	3
LOC_Os03g03164	0	0	0	383	3
LOC_Os03g03390	0	0.01	0.01	384	3
LOC_Os03g03570	0	0.01	0.01	385	3
LOC_Os03g03820	0.05	0.03	0	386	3
LOC_Os03g04310	0	0	0	387	3
LOC_Os03g04710	0	0	0.02	388	3
LOC_Os03g04990	0.05	0.02	0.01	389	3
LOC_Os03g05500	0	0	0.03	390	3
LOC_Os03g05710	0.04	0.03	0.01	391	3
LOC_Os03g05720	0.01	0.03	0.02	392	3
LOC_Os03g05910	0	0	0.02	393	3	yes
LOC_Os03g07870	0	0.01	0.02	394	3
LOC_Os03g08100	0	0	0.03	395	3
LOC_Os03g08390	0	0.01	0.05	396	3
LOC_Os03g09080	0	0	0.02	397	3
LOC_Os03g10070	0.05	0.03	0.01	398	3
LOC_Os03g10240	0.01	0.04	0.04	399	3
LOC_Os03g11480	0.05	0.02	0	400	3
LOC_Os03g12470	0.01	0.01	0.01	401	3
LOC_Os03g12820	0	0	0.02	402	3
LOC_Os03g12910	0.01	0.04	0.01	403	3
LOC_Os03g13200	0.01	0.01	0.03	404	3	yes
LOC_Os03g13250	0.01	0.01	0.05	405	3
LOC_Os03g13450	0.01	0.03	0.03	406	3
LOC_Os03g13520	0	0	0.02	407	3
LOC_Os03g13870	0.01	0.01	0.01	408	3
LOC_Os03g14050	0	0	0	409	3
LOC_Os03g14880	0.03	0.04	0	410	3
LOC_Os03g15020	0	0	0	411	3
LOC_Os03g15050	0	0	0.01	412	3
LOC_Os03g15270	0	0	0.04	413	3
LOC_Os03g16000	0.02	0.02	0.01	414	3
LOC_Os03g16210	0.01	0.01	0.01	415	3
LOC_Os03g16369	0.04	0.03	0	416	3
LOC_Os03g16910	0.02	0.02	0.02	417	3
LOC_Os03g17120	0.03	0.05	0	418	3
LOC_Os03g17140	0.03	0.02	0.02	419	3
LOC_Os03g18550	0.01	0.01	0.05	420	3
LOC_Os03g18600	0	0.02	0.01	421	3
LOC_Os03g18720	0.02	0.04	0	422	3
LOC_Os03g18740	0	0.01	0.01	423	3
LOC_Os03g18770	0	0	0.04	424	3
LOC_Os03g19260	0.01	0.01	0.02	425	3
LOC_Os03g19390	0	0	0	426	3
LOC_Os03g19780	0	0	0	427	3
LOC_Os03g19990	0	0	0	428	3
LOC_Os03g20180	0.01	0.01	0	429	3
LOC_Os03g20420	0	0	0	430	3
LOC_Os03g20760	0.01	0.05	0.01	431	3
LOC_Os03g21030	0	0	0	432	3
LOC_Os03g21460	0	0	0	433	3
LOC_Os03g22800	0.02	0.01	0.05	434	3
LOC_Os03g22890	0.01	0.01	0.01	435	3
LOC_Os03g23970	0.02	0.01	0.02	436	3
LOC_Os03g25330	0	0	0.03	437	3	yes
LOC_Os03g28300	0.01	0.02	0.01	438	3
LOC_Os03g28330	0	0	0.03	439	3
LOC_Os03g28960	0.02	0.01	0.01	440	3
LOC_Os03g30570	0.01	0.01	0.03	441	3
LOC_Os03g31170	0.04	0.03	0	442	3
LOC_Os03g31310	0	0	0	443	3
LOC_Os03g32170	0	0.03	0.01	444	3
LOC_Os03g37010	0.02	0.01	0	445	3
LOC_Os03g42600	0	0	0.04	446	3
LOC_Os03g43010	0	0	0	447	3
LOC_Os03g43430	0.01	0	0.02	448	3
LOC_Os03g45340	0.01	0.01	0.01	449	3
LOC_Os03g46310	0.04	0.03	0	450	3
LOC_Os03g46410	0.02	0.04	0.02	451	3
LOC_Os03g46660	0.02	0.03	0.04	452	3
LOC_Os03g48030	0	0	0	453	3
LOC_Os03g48970	0.01	0.04	0	454	3
LOC_Os03g49210	0.02	0.01	0.04	455	3
LOC_Os03g50160	0	0	0	456	3
LOC_Os03g50480	0.03	0.02	0.05	457	3
LOC_Os03g50540	0.05	0.03	0.01	458	3
LOC_Os03g50970	0	0	0	459	3
LOC_Os03g51150	0	0	0.02	460	3
LOC_Os03g52390	0.01	0.02	0.01	461	3
LOC_Os03g52840	0.02	0.04	0	462	3
LOC_Os03g53110	0	0.01	0.01	463	3
LOC_Os03g53600	0.05	0.03	0.01	464	3
LOC_Os03g53770	0.01	0.02	0.02	465	3
LOC_Os03g55240	0	0	0.02	466	3
LOC_Os03g56090	0.03	0.03	0.04	467	3	yes
LOC_Os03g56220	0.02	0.01	0.04	468	3
LOC_Os03g56430	0.01	0.02	0.02	469	3
LOC_Os03g56610	0.01	0	0.02	470	3
LOC_Os03g56800	0.03	0.01	0.01	471	3
LOC_Os03g56810	0	0	0	472	3
LOC_Os03g57120	0	0	0	473	3
LOC_Os03g57410	0	0	0	474	3
LOC_Os03g57530	0.01	0	0	475	3
LOC_Os03g57890	0.03	0.02	0.03	476	3
LOC_Os03g58090	0.01	0.02	0	477	3
LOC_Os03g58110	0	0.01	0	478	3
LOC_Os03g59450	0.03	0.01	0.02	479	3
LOC_Os03g60400	0.04	0.04	0	480	3
LOC_Os03g61970	0.01	0.01	0.03	481	3
LOC_Os03g62340	0	0.01	0	482	3
LOC_Os03g62370	0	0	0.04	483	3
LOC_Os03g63380	0	0.01	0.02	484	3
LOC_Os03g63590	0.02	0.01	0	485	3
LOC_Os03g63710	0.04	0.04	0.02	486	3
LOC_Os03g63760	0.01	0.02	0.03	487	3
LOC_Os03g64320	0.01	0.02	0.01	488	3
LOC_Os04g01320	0	0.02	0.04	489	3
LOC_Os04g01590	0.01	0.01	0	490	3
LOC_Os04g02870	0.05	0.02	0.01	491	3
LOC_Os04g18200	0.03	0.02	0	492	3
LOC_Os04g22390	0.01	0.04	0.03	493	3
LOC_Os04g24600	0	0	0	494	3
LOC_Os04g25410	0.01	0.01	0	495	3
LOC_Os04g25560	0	0	0	496	3
LOC_Os04g33830	0	0	0.01	497	3
LOC_Os04g34630	0	0.04	0.01	498	3	yes
LOC_Os04g35140	0.01	0.02	0.01	499	3
LOC_Os04g35770	0.03	0.04	0.01	500	3
LOC_Os04g35800	0.02	0.03	0.04	501	3
LOC_Os04g36620	0.03	0.01	0.04	502	3
LOC_Os04g36750	0	0	0.05	503	3
LOC_Os04g37920	0	0.02	0.01	504	3
LOC_Os04g38410	0	0.02	0.02	505	3
LOC_Os04g38950	0.01	0	0.04	506	3
LOC_Os04g40090	0	0.01	0.01	507	3
LOC_Os04g40310	0	0	0.02	508	3
LOC_Os04g41229	0.03	0.01	0	509	3
LOC_Os04g41850	0	0.01	0.01	510	3
LOC_Os04g42420	0	0.01	0.02	511	3
LOC_Os04g42980	0.01	0.01	0.01	512	3
LOC_Os04g43050	0.03	0.04	0.01	513	3
LOC_Os04g44430	0.02	0.03	0.03	514	3
LOC_Os04g44650	0	0	0.01	515	3	yes
LOC_Os04g44670	0	0	0	516	3
LOC_Os04g45280	0	0.05	0.02	517	3
LOC_Os04g45900	0	0	0.01	518	3
LOC_Os04g45910	0	0	0	519	3
LOC_Os04g46880	0	0	0	520	3
LOC_Os04g47810	0	0.02	0	521	3	yes
LOC_Os04g47990	0.03	0.02	0.01	522	3
LOC_Os04g48230	0	0	0.02	523	3
LOC_Os04g51270	0	0.01	0.01	524	3
LOC_Os04g52370	0	0.01	0	525	3
LOC_Os04g52380	0.02	0.03	0	526	3
LOC_Os04g52504	0.01	0.01	0.04	527	3
LOC_Os04g55640	0.03	0.01	0.02	528	3
LOC_Os04g55730	0	0	0.01	529	3
LOC_Os04g55850	0	0.01	0.01	530	3
LOC_Os04g56110	0	0.01	0	531	3
LOC_Os04g56740	0.03	0.05	0.01	532	3
LOC_Os04g56990	0	0	0	533	3
LOC_Os04g57130	0	0	0	534	3	yes
LOC_Os04g57330	0	0.01	0.01	535	3
LOC_Os04g58160	0.01	0.01	0.01	536	3
LOC_Os04g58570	0.01	0	0.01	537	3
LOC_Os04g58760	0	0	0.02	538	3
LOC_Os04g59450	0.02	0.01	0.01	539	3
LOC_Os05g01480	0.04	0.01	0	540	3
LOC_Os05g01810	0.01	0.02	0.04	541	3
LOC_Os05g01820	0.03	0.02	0.02	542	3
LOC_Os05g02020	0.03	0.02	0.03	543	3
LOC_Os05g02070	0.01	0	0.03	544	3
LOC_Os05g02820	0	0.01	0.02	545	3
LOC_Os05g05020	0	0	0.02	546	3
LOC_Os05g05030	0	0	0	547	3
LOC_Os05g06500	0	0.01	0.01	548	3
LOC_Os05g06750	0	0.02	0.01	549	3
LOC_Os05g07700	0.03	0.02	0	550	3
LOC_Os05g08370	0	0	0.03	551	3
LOC_Os05g11720	0	0	0	552	3	yes
LOC_Os05g11780	0.02	0.02	0	553	3
LOC_Os05g13900	0	0.02	0.01	554	3
LOC_Os05g19030	0.01	0.02	0.02	555	3
LOC_Os05g19570	0	0	0.01	556	3
LOC_Os05g19670	0	0	0.01	557	3
LOC_Os05g20930	0	0	0	558	3
LOC_Os05g23130	0.01	0.01	0.01	559	3
LOC_Os05g23620	0	0.01	0	560	3
LOC_Os05g24650	0	0.01	0.03	561	3
LOC_Os05g25310	0.02	0.02	0.05	562	3
LOC_Os05g27930	0.01	0	0.02	563	3
LOC_Os05g28510	0.04	0.03	0.03	564	3
LOC_Os05g29974	0.01	0.03	0.01	565	3
LOC_Os05g30240	0.04	0.02	0	566	3
LOC_Os05g31760	0.01	0.01	0.01	567	3
LOC_Os05g32170	0	0	0	568	3
LOC_Os05g32220	0.01	0.01	0.01	569	3
LOC_Os05g33040	0	0	0	570	3
LOC_Os05g33400	0	0.01	0.03	571	3
LOC_Os05g34770	0.01	0.01	0.01	572	3
LOC_Os05g35050	0	0	0.02	573	3	yes
LOC_Os05g35190	0.01	0.01	0	574	3
LOC_Os05g35200	0.01	0.03	0.03	575	3
LOC_Os05g35460	0.01	0.02	0	576	3	yes
LOC_Os05g35580	0.01	0.01	0	577	3
LOC_Os05g36110	0.02	0.01	0	578	3
LOC_Os05g37140	0.02	0.02	0.02	579	3
LOC_Os05g37200	0.02	0.03	0.01	580	3
LOC_Os05g37830	0.05	0.04	0.01	581	3
LOC_Os05g39960	0.01	0.01	0	582	3
LOC_Os05g40290	0.01	0.02	0.02	583	3
LOC_Os05g41000	0.01	0.01	0.05	584	3
LOC_Os05g41540	0	0	0.02	585	3
LOC_Os05g41990	0	0	0	586	3	yes
LOC_Os05g42190	0	0.01	0.04	587	3
LOC_Os05g42230	0.01	0.01	0	588	3
LOC_Os05g44100	0.01	0	0.02	589	3
LOC_Os05g45220	0.02	0.01	0.01	590	3
LOC_Os05g45450	0	0	0.02	591	3
LOC_Os05g45750	0.01	0	0.01	592	3
LOC_Os05g46520	0.01	0.01	0.03	593	3
LOC_Os05g47530	0.03	0.04	0	594	3	yes
LOC_Os05g48070	0.01	0.01	0.01	595	3
LOC_Os05g48340	0.01	0.05	0.02	596	3
LOC_Os05g48600	0.01	0	0.02	597	3
LOC_Os05g48840	0	0	0.01	598	3
LOC_Os05g49140	0.02	0.04	0.04	599	3	yes
LOC_Os05g49270	0	0	0	600	3
LOC_Os05g50910	0	0	0.04	601	3	yes
LOC_Os05g50920	0	0	0.04	602	3
LOC_Os05g51530	0.01	0.04	0.01	603	3
LOC_Os05g51690	0	0	0.03	604	3
LOC_Os05g51780	0.01	0	0.01	605	3
LOC_Os06g01210	0	0	0.02	606	3
LOC_Os06g01304	0.01	0.01	0.01	607	3
LOC_Os06g01630	0	0	0.02	608	3
LOC_Os06g02370	0	0	0.01	609	3
LOC_Os06g02470	0	0.01	0.02	610	3
LOC_Os06g03640	0	0	0.01	611	3
LOC_Os06g05080	0	0	0	612	3
LOC_Os06g05160	0	0.03	0	613	3
LOC_Os06g05860	0.01	0.02	0.01	614	3
LOC_Os06g05930	0	0	0.04	615	3
LOC_Os06g06120	0.02	0.04	0.01	616	3
LOC_Os06g06160	0	0	0.02	617	3
LOC_Os06g06780	0	0	0.02	618	3
LOC_Os06g07040	0	0.01	0.01	619	3
LOC_Os06g07830	0.01	0.01	0.01	620	3
LOC_Os06g08440	0.01	0.01	0	621	3
LOC_Os06g09270	0	0	0	622	3
LOC_Os06g09570	0.01	0.01	0.01	623	3
LOC_Os06g10280	0.01	0.01	0.01	624	3
LOC_Os06g11180	0.01	0.02	0	625	3
LOC_Os06g11860	0	0.01	0.02	626	3	yes
LOC_Os06g12680	0.02	0.03	0.03	627	3
LOC_Os06g14370	0	0	0	628	3
LOC_Os06g15420	0.03	0.02	0	629	3
LOC_Os06g19070	0	0	0.01	630	3
LOC_Os06g20430	0.01	0.02	0.01	631	3
LOC_Os06g24490	0	0	0.01	632	3
LOC_Os06g29380	0.02	0.01	0.04	633	3
LOC_Os06g30320	0.03	0.02	0	634	3
LOC_Os06g30950	0	0.02	0.03	635	3
LOC_Os06g34390	0	0	0	636	3
LOC_Os06g35910	0	0	0.02	637	3
LOC_Os06g36450	0	0.01	0	638	3
LOC_Os06g36490	0.02	0.01	0	639	3	yes
LOC_Os06g40080	0	0	0.01	640	3
LOC_Os06g40818	0	0	0	641	3
LOC_Os06g41450	0	0	0	642	3
LOC_Os06g42720	0.03	0.02	0	643	3
LOC_Os06g43210	0.01	0.02	0.03	644	3
LOC_Os06g43630	0	0	0	645	3
LOC_Os06g43990	0.01	0.02	0.01	646	3
LOC_Os06g44170	0.01	0.01	0.01	647	3
LOC_Os06g45110	0.02	0.03	0.01	648	3
LOC_Os06g45480	0	0	0.01	649	3
LOC_Os06g45610	0	0.01	0.04	650	3
LOC_Os06g46940	0	0	0	651	3
LOC_Os06g46970	0	0	0.01	652	3
LOC_Os06g47340	0.01	0.03	0.01	653	3
LOC_Os06g47700	0	0	0	654	3
LOC_Os06g47750	0	0	0.01	655	3
LOC_Os06g47840	0.03	0.02	0.01	656	3
LOC_Os06g48180	0	0	0.01	657	3
LOC_Os06g49500	0	0	0.02	658	3
LOC_Os06g49780	0.01	0.02	0.01	659	3
LOC_Os06g49800	0.01	0.01	0.02	660	3
LOC_Os06g50050	0.01	0	0.02	661	3
LOC_Os06g50370	0	0	0.02	662	3	yes
LOC_Os06g50920	0.01	0.01	0.02	663	3
LOC_Os06g51060	0	0	0	664	3
LOC_Os07g01410	0	0	0	665	3	yes
LOC_Os07g01920	0.02	0.01	0.02	666	3
LOC_Os07g03130	0.01	0.01	0.03	667	3
LOC_Os07g06080	0.02	0.02	0.02	668	3
LOC_Os07g06440	0.02	0.03	0	669	3
LOC_Os07g06820	0.02	0.02	0.04	670	3
LOC_Os07g07020	0.01	0.01	0	671	3
LOC_Os07g07550	0	0	0.04	672	3
LOC_Os07g07974	0.01	0.02	0.01	673	3
LOC_Os07g08070	0.01	0.01	0.01	674	3
LOC_Os07g08190	0.05	0.02	0	675	3
LOC_Os07g08820	0.03	0.02	0.03	676	3
LOC_Os07g09420	0	0	0.02	677	3
LOC_Os07g09680	0.01	0	0	678	3
LOC_Os07g10300	0.05	0.03	0.03	679	3
LOC_Os07g10770	0.01	0.02	0.05	680	3
LOC_Os07g11000	0.02	0.02	0.04	681	3
LOC_Os07g15490	0.03	0.02	0	682	3
LOC_Os07g16040	0.01	0.03	0.01	683	3
LOC_Os07g17970	0	0	0	684	3
LOC_Os07g18990	0	0	0	685	3
LOC_Os07g19190	0.02	0.01	0	686	3
LOC_Os07g22024	0.03	0.05	0	687	3	yes
LOC_Os07g22350	0	0.01	0.01	688	3
LOC_Os07g22640	0.03	0.02	0	689	3
LOC_Os07g23430	0	0.04	0.04	690	3
LOC_Os07g23640	0	0	0	691	3
LOC_Os07g23790	0.02	0.01	0	692	3
LOC_Os07g26690	0.01	0.03	0	693	3
LOC_Os07g27490	0.01	0.01	0.01	694	3
LOC_Os07g28440	0	0	0	695	3
LOC_Os07g30940	0.04	0.02	0.03	696	3
LOC_Os07g33850	0	0.01	0.01	697	3
LOC_Os07g34610	0.01	0.03	0	698	3
LOC_Os07g36170	0.01	0.03	0.02	699	3
LOC_Os07g37030	0	0	0	700	3
LOC_Os07g37040	0	0.01	0.01	701	3
LOC_Os07g37550	0	0	0.01	702	3
LOC_Os07g38430	0.03	0.05	0.02	703	3
LOC_Os07g38840	0.01	0.01	0.02	704	3
LOC_Os07g41140	0.05	0.04	0	705	3
LOC_Os07g41180	0.02	0.01	0.01	706	3
LOC_Os07g41250	0.01	0.04	0.02	707	3
LOC_Os07g41740	0.01	0.02	0.03	708	3
LOC_Os07g42200	0.01	0.01	0.02	709	3
LOC_Os07g42820	0.02	0.01	0.02	710	3
LOC_Os07g43020	0.02	0.03	0	711	3
LOC_Os07g43030	0.02	0.01	0	712	3
LOC_Os07g43170	0	0	0	713	3
LOC_Os07g43310	0.01	0.03	0	714	3
LOC_Os07g44350	0.01	0.05	0.01	715	3
LOC_Os07g44410	0	0	0.02	716	3
LOC_Os07g44450	0	0.02	0.01	717	3
LOC_Os07g44590	0.01	0	0.01	718	3	yes
LOC_Os07g44780	0	0	0	719	3
LOC_Os07g45090	0.02	0.01	0.01	720	3
LOC_Os07g45320	0	0.01	0	721	3
LOC_Os07g47270	0.01	0	0.01	722	3
LOC_Os07g47500	0.04	0.02	0.02	723	3
LOC_Os07g47580	0.01	0.01	0.03	724	3
LOC_Os07g48030	0	0.03	0.02	725	3	yes
LOC_Os07g48260	0.01	0.04	0.02	726	3	yes
LOC_Os07g48500	0	0	0.01	727	3
LOC_Os07g48570	0	0.03	0.04	728	3
LOC_Os07g49520	0	0	0	729	3
LOC_Os08g01310	0	0	0	730	3	yes
LOC_Os08g02120	0	0.03	0	731	3
LOC_Os08g03370	0	0.02	0.01	732	3
LOC_Os08g03570	0.02	0.02	0.01	733	3
LOC_Os08g04440	0.01	0.01	0.02	734	3
LOC_Os08g05570	0	0	0	735	3	yes
LOC_Os08g05890	0.05	0.02	0	736	3
LOC_Os08g06250	0.02	0.01	0	737	3
LOC_Os08g06380	0	0	0.01	738	3
LOC_Os08g07970	0.04	0.03	0.04	739	3
LOC_Os08g08110	0	0	0.01	740	3
LOC_Os08g08230	0.01	0.01	0.01	741	3
LOC_Os08g08840	0.01	0.02	0.01	742	3
LOC_Os08g08980	0	0	0.02	743	3	yes
LOC_Os08g10450	0.04	0.04	0.01	744	3
LOC_Os08g14620	0.02	0.02	0	745	3
LOC_Os08g14760	0	0	0	746	3
LOC_Os08g15030	0.02	0.03	0.04	747	3
LOC_Os08g16130	0.01	0.01	0	748	3
LOC_Os08g16480	0.04	0.02	0.04	749	3
LOC_Os08g16880	0.03	0.04	0	750	3
LOC_Os08g20570	0	0	0	751	3
LOC_Os08g23730	0.03	0.03	0	752	3
LOC_Os08g27090	0.03	0.03	0	753	3
LOC_Os08g28730	0	0.01	0.01	754	3
LOC_Os08g30790	0.01	0	0.01	755	3
LOC_Os08g31810	0.01	0.01	0	756	3
LOC_Os08g32850	0.01	0.03	0.05	757	3
LOC_Os08g32910	0.03	0.04	0.04	758	3
LOC_Os08g33710	0	0	0	759	3
LOC_Os08g34150	0	0.01	0	760	3
LOC_Os08g34170	0.01	0.01	0.01	761	3
LOC_Os08g35110	0	0	0.02	762	3
LOC_Os08g35620	0.05	0.02	0.01	763	3
LOC_Os08g36480	0	0	0.03	764	3
LOC_Os08g36774	0.02	0.03	0.01	765	3	yes
LOC_Os08g37840	0	0.01	0.03	766	3
LOC_Os08g38580	0.01	0.01	0.03	767	3
LOC_Os08g38700	0.01	0	0.02	768	3
LOC_Os08g39330	0	0	0.01	769	3
LOC_Os08g39370	0	0.02	0.05	770	3
LOC_Os08g39820	0.03	0.02	0.01	771	3
LOC_Os08g40230	0.05	0.02	0.03	772	3
LOC_Os08g40680	0	0	0.01	773	3
LOC_Os08g42410	0	0	0	774	3
LOC_Os08g42920	0.02	0.02	0.01	775	3
LOC_Os08g44220	0	0	0	776	3	yes
LOC_Os08g44380	0.02	0.03	0.03	777	3
LOC_Os08g44450	0.03	0.03	0	778	3
LOC_Os08g44680	0	0	0.05	779	3
LOC_Os08g44770	0	0.01	0	780	3	yes
LOC_Os08g44830	0	0	0.04	781	3	yes
LOC_Os08g44910	0.01	0.01	0.03	782	3
LOC_Os08g45220	0.02	0.02	0.03	783	3
LOC_Os09g04310	0.01	0.02	0.01	784	3
LOC_Os09g07350	0	0	0.05	785	3
LOC_Os09g08430	0.04	0.02	0.02	786	3
LOC_Os09g08660	0.01	0.01	0.01	787	3
LOC_Os09g10840	0	0	0	788	3
LOC_Os09g11240	0.02	0.02	0	789	3
LOC_Os09g15330	0	0.01	0	790	3
LOC_Os09g15820	0	0	0.01	791	3
LOC_Os09g20880	0	0.01	0	792	3
LOC_Os09g23140	0	0	0	793	3
LOC_Os09g23360	0.04	0.04	0.02	794	3
LOC_Os09g26670	0	0	0.02	795	3
LOC_Os09g26820	0.02	0.02	0	796	3
LOC_Os09g27830	0.01	0.01	0.03	797	3
LOC_Os09g28354	0.02	0.02	0	798	3	yes
LOC_Os09g29080	0.02	0.02	0	799	3
LOC_Os09g30414	0	0	0.04	800	3
LOC_Os09g31360	0	0	0	801	3
LOC_Os09g31400	0.02	0.03	0.01	802	3	yes
LOC_Os09g32274	0.02	0.01	0	803	3
LOC_Os09g33500	0	0.01	0.02	804	3
LOC_Os09g34910	0.01	0.01	0.02	805	3
LOC_Os09g36250	0	0	0.03	806	3	yes
LOC_Os09g37540	0	0	0.01	807	3
LOC_Os09g38030	0	0.01	0.02	808	3
LOC_Os09g38690	0.03	0.04	0.04	809	3
LOC_Os09g39780	0.02	0.01	0	810	3
LOC_Os10g05069	0.01	0.03	0.04	811	3
LOC_Os10g06630	0	0	0.01	812	3
LOC_Os10g06680	0	0	0.02	813	3
LOC_Os10g08780	0	0	0.05	814	3
LOC_Os10g10434	0.04	0.02	0.01	815	3
LOC_Os10g14194	0	0	0	816	3
LOC_Os10g17260	0	0	0	817	3	yes
LOC_Os10g17280	0.02	0.01	0.01	818	3
LOC_Os10g17650	0	0	0	819	3
LOC_Os10g19880	0.04	0.05	0.02	820	3
LOC_Os10g23060	0	0	0.01	821	3
LOC_Os10g27280	0.02	0.02	0.01	822	3	yes
LOC_Os10g30090	0.01	0	0.01	823	3
LOC_Os10g30640	0.01	0	0.01	824	3
LOC_Os10g31000	0.02	0.02	0.01	825	3
LOC_Os10g32540	0.01	0	0.01	826	3
LOC_Os10g35690	0.02	0.01	0	827	3
LOC_Os10g36000	0.01	0.01	0.02	828	3
LOC_Os10g36060	0.01	0.02	0.02	829	3
LOC_Os10g36470	0.05	0.02	0.03	830	3
LOC_Os10g36650	0	0.01	0.04	831	3
LOC_Os10g36690	0	0	0.03	832	3
LOC_Os10g37980	0.01	0.01	0.03	833	3
LOC_Os10g38040	0	0.01	0.03	834	3
LOC_Os10g38470	0.01	0.02	0.01	835	3	yes
LOC_Os10g38590	0	0.02	0.02	836	3	yes
LOC_Os10g38740	0	0	0.04	837	3	yes
LOC_Os10g38930	0.05	0.04	0.01	838	3
LOC_Os10g39220	0.01	0.01	0.01	839	3
LOC_Os10g39920	0	0	0.01	840	3
LOC_Os10g40600	0	0	0	841	3
LOC_Os10g40620	0	0.01	0.04	842	3
LOC_Os10g40710	0	0.02	0.03	843	3
LOC_Os10g41030	0.03	0.03	0.03	844	3
LOC_Os10g41230	0.01	0.01	0.01	845	3
LOC_Os10g41260	0.03	0.03	0.03	846	3	yes
LOC_Os10g41490	0.01	0.01	0	847	3
LOC_Os10g41520	0.05	0.03	0.04	848	3
LOC_Os10g41749	0	0.01	0.03	849	3
LOC_Os10g41820	0.01	0.01	0.01	850	3
LOC_Os10g42130	0	0	0.03	851	3
LOC_Os10g42320	0.01	0	0.01	852	3
LOC_Os10g42670	0	0	0.05	853	3
LOC_Os10g42840	0.02	0.04	0	854	3
LOC_Os11g04350	0	0	0	855	3
LOC_Os11g05100	0	0.01	0	856	3
LOC_Os11g06890	0.01	0.01	0.04	857	3
LOC_Os11g08950	0.01	0.01	0.01	858	3
LOC_Os11g09180	0	0	0.01	859	3
LOC_Os11g12530	0	0.01	0.01	860	3
LOC_Os11g13720	0	0	0	861	3
LOC_Os11g24540	0.04	0.01	0.01	862	3
LOC_Os11g24560	0.03	0.04	0.01	863	3
LOC_Os11g25454	0	0.01	0.02	864	3
LOC_Os11g26860	0	0	0.03	865	3
LOC_Os11g29210	0	0	0.01	866	3
LOC_Os11g29400	0	0	0	867	3
LOC_Os11g33030	0.04	0.05	0.03	868	3
LOC_Os11g33270	0	0.02	0.04	869	3
LOC_Os11g36480	0.03	0.04	0.05	870	3
LOC_Os11g37130	0.02	0.01	0.03	871	3
LOC_Os11g37960	0	0	0.02	872	3
LOC_Os11g38010	0	0.01	0	873	3
LOC_Os11g41150	0	0	0	874	3
LOC_Os11g41600	0.01	0.01	0.02	875	3
LOC_Os11g43750	0	0.03	0.02	876	3
LOC_Os11g44560	0	0	0.01	877	3
LOC_Os11g44870	0.03	0.01	0.04	878	3
LOC_Os11g44920	0.01	0	0	879	3
LOC_Os11g48020	0.01	0.03	0.02	880	3
LOC_Os12g02950	0.05	0.05	0	881	3
LOC_Os12g05230	0.01	0.03	0.02	882	3
LOC_Os12g06100	0.01	0.01	0.02	883	3
LOC_Os12g06280	0.01	0.02	0.03	884	3
LOC_Os12g06490	0	0.02	0.05	885	3	yes
LOC_Os12g06660	0	0	0	886	3
LOC_Os12g07220	0.03	0.02	0.04	887	3
LOC_Os12g07310	0.03	0.02	0.03	888	3
LOC_Os12g07640	0	0	0	889	3	yes
LOC_Os12g09620	0.01	0.03	0.05	890	3
LOC_Os12g10320	0	0.01	0	891	3
LOC_Os12g13320	0.02	0.04	0.02	892	3
LOC_Os12g13590	0.05	0.03	0.02	893	3
LOC_Os12g22090	0.02	0.01	0.01	894	3
LOC_Os12g24170	0	0	0.02	895	3
LOC_Os12g25200	0.01	0.02	0.03	896	3
LOC_Os12g31350	0.02	0.03	0.01	897	3
LOC_Os12g31800	0.02	0.02	0	898	3
LOC_Os12g31850	0.01	0.02	0.01	899	3
LOC_Os12g34850	0.05	0.03	0.02	900	3
LOC_Os12g37910	0.04	0.02	0.04	901	3
LOC_Os12g38760	0	0	0.01	902	3
LOC_Os12g40300	0	0.01	0	903	3
LOC_Os12g40340	0.01	0.01	0.01	904	3
LOC_Os12g40570	0.02	0.03	0.01	905	3
LOC_Os12g41390	0	0	0	906	3
LOC_Os12g41810	0	0.01	0	907	3
LOC_Os12g42430	0	0	0.02	908	3
LOC_Os12g42570	0.01	0	0.01	909	3
LOC_Os12g43100	0.03	0.02	0.01	910	3
LOC_Os12g43550	0.02	0.01	0.01	911	3
LOC_Os12g43950	0.03	0.02	0.01	912	3
LOC_Os12g44320	0	0	0	913	3
LOC_Os05g13420	0.05	0.07	0.28	30	2
LOC_Os05g15880	0.03	0.23	0.57	31	2
LOC_Os05g49170	0.05	0.05	0.68	34	2
LOC_Os09g08910	0.02	0.06	0.1	44	2
LOC_Os05g39350	0.01	0.05	0.96	55	2
LOC_Os06g12260	0.13	0.04	0.71	57	2
LOC_Os03g02450	0.06	0.03	0.25	72	2
LOC_Os09g04810	0.14	0.04	0.47	78	2
LOC_Os11g40090	0.17	0.05	0.58	79	2
LOC_Os01g64270	0.01	0.11	0.15	89	2
LOC_Os02g21040	0.07	0.02	0.93	92	2
LOC_Os02g55890	0.01	0.1	0.1	95	2
LOC_Os03g27480	0.01	0.06	0.09	99	2
LOC_Os03g53800	0	0	0.21	102	2
LOC_Os03g62060	0	0	0.59	103	2	yes
LOC_Os04g56430	0	0	0.14	110	2
LOC_Os05g04380	0	0.01	0.24	111	2	yes
LOC_Os05g47880	0.03	0.02	0.06	114	2
LOC_Os07g23720	0.03	0.02	0.19	119	2
LOC_Os07g33480	0	0.01	0.32	120	2
LOC_Os07g45350	0.04	0.03	0.76	123	2
LOC_Os07g48490	0.01	0.01	0.59	124	2
LOC_Os08g44270	0	0	0.32	130	2
LOC_Os09g08390	0.01	0.01	0.83	132	2
LOC_Os09g15810	0.02	0.03	0.15	134	2
LOC_Os12g02800	0	0.02	0.48	136	2
LOC_Os01g11054	0	0	0.09	140	2
LOC_Os01g14070	0.07	0.05	0.04	143	2
LOC_Os01g32770	0.03	0.02	0.09	147	2
LOC_Os01g40580	0.01	0.01	0.7	149	2
LOC_Os01g46070	0.06	0.04	0	150	2
LOC_Os01g51570	0	0	0.31	153	2
LOC_Os01g55490	0.04	0.02	0.22	154	2
LOC_Os01g59150	0	0	0.07	156	2
LOC_Os01g72610	0.03	0.02	0.88	159	2
LOC_Os02g02410	0.03	0.02	0.35	161	2
LOC_Os02g08100	0	0	0.13	163	2
LOC_Os02g19770	0	0	0.19	165	2
LOC_Os02g22380	0.01	0.02	0.05	166	2
LOC_Os02g28900	0.01	0.02	0.89	167	2
LOC_Os02g39400	0.12	0.04	0.01	169	2
LOC_Os02g49980	0.07	0.03	0	173	2
LOC_Os02g55080	0.03	0.01	0.15	175	2
LOC_Os02g57720	0.01	0.01	0.26	176	2
LOC_Os03g05640	0	0.03	0.51	181	2
LOC_Os03g13390	0.01	0.02	0.39	182	2
LOC_Os03g14450	0	0.01	0.15	184	2
LOC_Os03g16980	0.02	0.04	0.07	185	2
LOC_Os01g01340	0	0	0.76	914	2
LOC_Os01g01350	0.03	0.03	0.91	915	2
LOC_Os01g01620	0.01	0.01	0.77	916	2
LOC_Os01g01710	0.01	0.01	0.79	917	2
LOC_Os01g02010	0	0.01	0.94	918	2
LOC_Os01g02020	0	0	0.31	919	2
LOC_Os01g02200	0.01	0.01	0.48	920	2
LOC_Os01g02930	0	0	0.92	921	2
LOC_Os01g03070	0.09	0.02	0.01	922	2
LOC_Os01g03760	0.04	0.02	0.32	923	2
LOC_Os01g03914	0	0.01	0.32	924	2
LOC_Os01g04020	0	0.02	0.62	925	2	yes
LOC_Os01g04260	0.03	0.01	0.8	926	2
LOC_Os01g04280	0	0	0.27	927	2
LOC_Os01g04390	0.01	0.01	0.13	928	2
LOC_Os01g04580	0.01	0.03	0.07	929	2
LOC_Os01g04620	0	0.01	0.73	930	2
LOC_Os01g04630	0.02	0.03	0.4	931	2
LOC_Os01g04710	0.01	0.02	0.82	932	2
LOC_Os01g04910	0.02	0.02	0.1	933	2
LOC_Os01g04920	0	0	0.45	934	2
LOC_Os01g04950	0.01	0.02	0.12	935	2
LOC_Os01g06580	0	0	0.45	936	2
LOC_Os01g06590	0.01	0.01	0.83	937	2	yes
LOC_Os01g06640	0	0.01	0.13	938	2
LOC_Os01g06660	0	0	0.94	939	2
LOC_Os01g07070	0.06	0.04	0	940	2
LOC_Os01g07310	0.02	0.02	0.15	941	2
LOC_Os01g07370	0.01	0	0.46	942	2
LOC_Os01g07500	0.02	0.04	0.76	943	2
LOC_Os01g07530	0.01	0.02	0.47	944	2
LOC_Os01g07760	0.05	0.04	0.46	945	2	yes
LOC_Os01g07970	0.02	0.02	0.52	946	2
LOC_Os01g08300	0	0	0.79	947	2
LOC_Os01g08560	0.01	0.01	0.37	948	2
LOC_Os01g08700	0.02	0.03	1	949	2
LOC_Os01g08810	0	0.01	0.06	950	2
LOC_Os01g08830	0.02	0.02	0.45	951	2
LOC_Os01g08970	0.03	0.04	0.07	952	2
LOC_Os01g09020	0.01	0.03	0.49	953	2
LOC_Os01g09100	0.01	0	0.1	954	2	yes
LOC_Os01g09220	0.01	0.01	0.15	955	2
LOC_Os01g09450	0.03	0.03	0.47	956	2
LOC_Os01g09540	0.01	0.04	0.83	957	2
LOC_Os01g09580	0.01	0.02	0.26	958	2
LOC_Os01g09770	0.01	0.01	0.22	959	2
LOC_Os01g09830	0.04	0.02	0.15	960	2
LOC_Os01g10080	0.01	0.02	0.06	961	2
LOC_Os01g10180	0	0.01	0.18	962	2
LOC_Os01g10350	0.03	0.08	0.02	963	2
LOC_Os01g10450	0.05	0.01	0.34	964	2
LOC_Os01g10680	0.02	0.02	0.47	965	2
LOC_Os01g10860	0.01	0.01	0.67	966	2
LOC_Os01g11010	0.01	0.02	0.24	967	2
LOC_Os01g11120	0.03	0.04	0.31	968	2
LOC_Os01g11240	0	0	0.21	969	2
LOC_Os01g11414	0	0	0.84	970	2
LOC_Os01g11570	0.02	0.01	0.06	971	2
LOC_Os01g11620	0	0.04	0.78	972	2
LOC_Os01g11810	0.05	0.02	0.67	973	2
LOC_Os01g11880	0.07	0.03	0.02	974	2
LOC_Os01g11960	0.02	0.04	0.08	975	2	yes
LOC_Os01g12000	0.02	0.01	0.09	976	2
LOC_Os01g12260	0.04	0.05	0.61	977	2
LOC_Os01g12480	0.08	0.03	0.04	978	2
LOC_Os01g12710	0.01	0.02	0.11	979	2
LOC_Os01g12720	0.02	0.02	0.12	980	2
LOC_Os01g12830	0.03	0.05	0.11	981	2
LOC_Os01g13160	0.05	0.04	0.01	982	2
LOC_Os01g13170	0	0	0.58	983	2
LOC_Os01g13190	0.13	0.04	0.03	984	2
LOC_Os01g13420	0.05	0.05	0.56	985	2
LOC_Os01g13490	0.03	0.03	0.59	986	2
LOC_Os01g13520	0	0.01	0.36	987	2
LOC_Os01g13540	0.03	0.03	0.13	988	2
LOC_Os01g13610	0.01	0.02	0.59	989	2
LOC_Os01g13660	0.02	0.03	0.98	990	2
LOC_Os01g13800	0.01	0.02	0.38	991	2
LOC_Os01g14440	0.01	0.01	0.74	992	2	yes
LOC_Os01g14650	0	0	0.08	993	2
LOC_Os01g14670	0	0.01	0.46	994	2	yes
LOC_Os01g14830	0.25	0.04	0.01	995	2
LOC_Os01g14950	0.04	0.02	0.07	996	2
LOC_Os01g15010	0.03	0.01	0.47	997	2
LOC_Os01g15340	0.01	0.01	0.87	998	2
LOC_Os01g15830	0.01	0.03	0.09	999	2	yes
LOC_Os01g15970	0.01	0.01	0.06	1000	2
LOC_Os01g16030	0.05	0.04	0.35	1001	2
LOC_Os01g16146	0	0	0.16	1002	2
LOC_Os01g16170	0.02	0.02	0.05	1003	2
LOC_Os01g16260	0.03	0.01	0.92	1004	2
LOC_Os01g16450	0.02	0.01	0.78	1005	2	yes
LOC_Os01g16520	0.01	0.05	0.17	1006	2
LOC_Os01g16600	0.04	0.04	0.05	1007	2
LOC_Os01g16950	0.01	0	0.13	1008	2	yes
LOC_Os01g16960	0.01	0.01	0.4	1009	2
LOC_Os01g17190	0.06	0.03	0	1010	2
LOC_Os01g17390	0.01	0.01	0.08	1011	2
LOC_Os01g18050	0	0	0.26	1012	2
LOC_Os01g18080	0	0.01	0.76	1013	2
LOC_Os01g18170	0	0.05	0.03	1014	2	yes
LOC_Os01g18240	0.01	0.05	0.03	1015	2	yes
LOC_Os01g18630	0	0	0.42	1016	2
LOC_Os01g18670	0.01	0.03	0.17	1017	2
LOC_Os01g18850	0.03	0.16	0.02	1018	2
LOC_Os01g19130	0.02	0.01	0.88	1019	2
LOC_Os01g19260	0.01	0.02	0.41	1020	2
LOC_Os01g19400	0.05	0.05	0	1021	2
LOC_Os01g19800	0.02	0.04	0.08	1022	2	yes
LOC_Os01g20780	0.04	0.02	0.19	1023	2
LOC_Os01g20980	0	0.01	0.19	1024	2
LOC_Os01g21160	0	0.01	0.45	1025	2
LOC_Os01g21560	0.02	0.04	0.4	1026	2
LOC_Os01g21850	0.03	0.03	0.13	1027	2
LOC_Os01g22010	0.02	0.02	0.54	1028	2
LOC_Os01g23640	0.02	0.02	0.33	1029	2
LOC_Os01g24480	0.03	0.03	0.9	1030	2
LOC_Os01g25540	0.02	0.01	0.86	1031	2
LOC_Os01g25610	0.01	0.06	0	1032	2
LOC_Os01g25820	0.01	0.01	0.66	1033	2	yes
LOC_Os01g27020	0.06	0.03	0.02	1034	2
LOC_Os01g27230	0.01	0.02	0.64	1035	2	yes
LOC_Os01g27390	0	0	0.05	1036	2	yes
LOC_Os01g27520	0.05	0.02	0.01	1037	2
LOC_Os01g27750	0.01	0.01	0.98	1038	2
LOC_Os01g28680	0.02	0.01	0.48	1039	2
LOC_Os01g31980	0.02	0.01	0.52	1040	2
LOC_Os01g32364	0.01	0.01	0.85	1041	2
LOC_Os01g32670	0	0	0.17	1042	2	yes
LOC_Os01g32780	0	0	0.23	1043	2
LOC_Os01g33420	0.02	0.05	0.59	1044	2
LOC_Os01g34620	0.05	0.04	0.03	1045	2
LOC_Os01g35050	0.01	0	0.32	1046	2
LOC_Os01g36220	0	0	0.7	1047	2
LOC_Os01g36240	0	0.02	0.22	1048	2	yes
LOC_Os01g36950	0.02	0.02	0.09	1049	2
LOC_Os01g37832	0.05	0.03	0.05	1050	2	yes
LOC_Os01g37850	0.02	0.03	0.1	1051	2
LOC_Os01g37910	0.02	0.02	0.27	1052	2
LOC_Os01g38229	0	0.01	0.54	1053	2
LOC_Os01g38530	0.05	0.04	0.51	1054	2
LOC_Os01g39790	0.02	0.01	0.32	1055	2
LOC_Os01g40190	0.04	0.04	0.34	1056	2
LOC_Os01g40280	0.02	0.03	0.29	1057	2
LOC_Os01g40290	0	0	0.97	1058	2
LOC_Os01g40470	0.02	0.08	0.02	1059	2
LOC_Os01g40860	0	0	0.1	1060	2
LOC_Os01g40870	0	0.01	0.15	1061	2	yes
LOC_Os01g41010	0.01	0.02	0.48	1062	2
LOC_Os01g41220	0.02	0.05	0.04	1063	2
LOC_Os01g41240	0	0	0.52	1064	2
LOC_Os01g41900	0.02	0.04	0.97	1065	2
LOC_Os01g42030	0	0	0.22	1066	2
LOC_Os01g42200	0	0.03	0.08	1067	2
LOC_Os01g42520	0.01	0.02	0.75	1068	2
LOC_Os01g42690	0	0	0.87	1069	2
LOC_Os01g45380	0	0	0.34	1070	2
LOC_Os01g45470	0	0	0.73	1071	2
LOC_Os01g45640	0	0	0.07	1072	2
LOC_Os01g45830	0	0	0.3	1073	2
LOC_Os01g45900	0.02	0.04	1	1074	2
LOC_Os01g45910	0.03	0.05	0.22	1075	2
LOC_Os01g45960	0.01	0.02	0.07	1076	2
LOC_Os01g46120	0.01	0.02	0.23	1077	2
LOC_Os01g46290	0	0.01	0.06	1078	2
LOC_Os01g46720	0	0	0.16	1079	2
LOC_Os01g46810	0.02	0.01	0.32	1080	2
LOC_Os01g47070	0	0	0.59	1081	2
LOC_Os01g47080	0.03	0.03	0.87	1082	2
LOC_Os01g47262	0.01	0.02	0.54	1083	2
LOC_Os01g47470	0.01	0.03	0.11	1084	2
LOC_Os01g47690	0	0.01	0.84	1085	2
LOC_Os01g48420	0.01	0.02	0.1	1086	2	yes
LOC_Os01g48710	0	0.01	0.31	1087	2
LOC_Os01g48850	0	0.02	0.29	1088	2
LOC_Os01g48930	0.02	0.03	0.34	1089	2
LOC_Os01g48960	0.04	0.04	0.25	1090	2
LOC_Os01g48990	0.03	0.02	0.66	1091	2
LOC_Os01g49190	0.04	0.08	0.02	1092	2
LOC_Os01g49250	0.08	0.03	0.04	1093	2
LOC_Os01g49320	0	0	0.29	1094	2
LOC_Os01g49890	0.01	0.01	0.99	1095	2
LOC_Os01g50030	0	0	0.21	1096	2
LOC_Os01g50370	0	0	0.14	1097	2	yes
LOC_Os01g50760	0.04	0.02	0.33	1098	2
LOC_Os01g51190	0.13	0.03	0.01	1099	2
LOC_Os01g51290	0.03	0.03	0.6	1100	2
LOC_Os01g51920	0.01	0.02	0.84	1101	2
LOC_Os01g52010	0	0.02	0.91	1102	2
LOC_Os01g52110	0.02	0.04	0.58	1103	2
LOC_Os01g52530	0.01	0.03	0.1	1104	2
LOC_Os01g52660	0.02	0.01	0.35	1105	2
LOC_Os01g52730	0	0.03	0.63	1106	2
LOC_Os01g53680	0.04	0.02	0.22	1107	2
LOC_Os01g53700	0.03	0.02	0.17	1108	2
LOC_Os01g53710	0.02	0.01	0.35	1109	2
LOC_Os01g53910	0.04	0.02	0.32	1110	2
LOC_Os01g54010	0.02	0.01	0.06	1111	2
LOC_Os01g54340	0.01	0.01	0.62	1112	2
LOC_Os01g54350	0	0.01	0.69	1113	2
LOC_Os01g54480	0.04	0.04	0.06	1114	2
LOC_Os01g54590	0.04	0.02	0.07	1115	2
LOC_Os01g54620	0	0	0.14	1116	2
LOC_Os01g54670	0	0.01	0.16	1117	2
LOC_Os01g55110	0	0.02	0.73	1118	2	yes
LOC_Os01g55360	0.05	0.03	0.03	1119	2
LOC_Os01g55540	0.04	0.02	0.59	1120	2
LOC_Os01g55590	0.01	0	0.24	1121	2
LOC_Os01g55730	0.04	0.02	0.09	1122	2
LOC_Os01g55820	0	0.01	0.07	1123	2
LOC_Os01g55830	0.04	0.03	0.16	1124	2	yes
LOC_Os01g55940	0.01	0.01	0.08	1125	2
LOC_Os01g56070	0.01	0.02	0.32	1126	2	yes
LOC_Os01g56130	0.03	0.01	0.39	1127	2
LOC_Os01g56180	0.04	0.02	0.73	1128	2
LOC_Os01g56300	0.02	0.02	0.23	1129	2
LOC_Os01g56790	0.01	0.03	0.17	1130	2
LOC_Os01g57066	0.02	0.02	0.1	1131	2
LOC_Os01g57073	0.03	0.05	0.42	1132	2
LOC_Os01g57220	0.05	0.03	0.99	1133	2
LOC_Os01g57854	0.03	0.05	0.05	1134	2
LOC_Os01g58114	0.01	0.01	0.23	1135	2
LOC_Os01g58150	0	0.01	0.21	1136	2
LOC_Os01g58420	0.02	0.02	0.09	1137	2	yes
LOC_Os01g58580	0.1	0.05	0.05	1138	2
LOC_Os01g58620	0	0.01	0.25	1139	2
LOC_Os01g58740	0.01	0	0.1	1140	2
LOC_Os01g58910	0.02	0.01	0.45	1141	2
LOC_Os01g59050	0	0.01	0.14	1142	2
LOC_Os01g59340	0.02	0.02	0.33	1143	2
LOC_Os01g59440	0.08	0.04	0	1144	2
LOC_Os01g59500	0.08	0.04	0.02	1145	2
LOC_Os01g59680	0	0.02	0.2	1146	2
LOC_Os01g59690	0.03	0.01	0.67	1147	2
LOC_Os01g59900	0.01	0.02	0.29	1148	2
LOC_Os01g60200	0.02	0.02	0.75	1149	2
[truncated: 5,536 more rows]

## Sheet: S3.3. MA1 Seedlings
Supplementary Table S3.3 - Seedlings samples combined meta-analysis MA.1
[truncated: 7,989 more rows]

[truncated: 5 more sheets: S4.1 MA.2 OS, S4.2 MA.2 AS, S5 Co-occurring genes and  ROS, S6 AgriGO frequency, S7 FEM]
